# Supplementary material for: Cytochrome P450-Mediated Metabolism of Antimycobacterial Nα‑Aroyl‑N‑aryl-phenylalanine Amides
Source: ACS Infect Dis. 2026 Jun 2;12(6):1992–2003. doi: 10.1021/acsinfecdis.6c00100 (PMC13270519; doi:10.1021/acsinfecdis.6c00100)
Supplement: Supplementary file 1 [file id6c00100_si_001.cif]

data_15379sadabs_222

# start Validation Reply Form
_vrf_RINTA01_15379sadabs_222
;
PROBLEM: The value of Rint is greater than 0.18
RESPONSE: The crystal was a small needle and weakly diffracting.
;
# end Validation Reply Form
 
_audit_creation_method            'SHELXL-2019/3'
_shelx_SHELXL_version_number      '2019/3'
_chemical_name_systematic         
;         
 (R)-N-(1-((2-aminophenyl)amino)-1-oxo-3-phenylpropan-2-
yl)-2-fluorobenzamide
;
_chemical_name_common             ?
_chemical_melting_point           ?
_chemical_formula_moiety          'C22 H20 F N3 O2'
_chemical_formula_sum
 'C22 H20 F N3 O2' 
_chemical_formula_weight          377.41

loop_
 _atom_type_symbol
 _atom_type_description
 _atom_type_scat_dispersion_real
 _atom_type_scat_dispersion_imag
 _atom_type_scat_source
 'C'  'C'   0.0033   0.0016
 'International Tables Vol C Tables 4.2.6.8 and 6.1.1.4'
 'H'  'H'   0.0000   0.0000
 'International Tables Vol C Tables 4.2.6.8 and 6.1.1.4'
 'F'  'F'   0.0171   0.0103
 'International Tables Vol C Tables 4.2.6.8 and 6.1.1.4'
 'N'  'N'   0.0061   0.0033
 'International Tables Vol C Tables 4.2.6.8 and 6.1.1.4'
 'O'  'O'   0.0106   0.0060
 'International Tables Vol C Tables 4.2.6.8 and 6.1.1.4'
 
_space_group_crystal_system       orthorhombic
_space_group_IT_number            19
_space_group_name_H-M_alt         'P 21 21 21'
_space_group_name_Hall            'P 2ac 2ab'
 
_shelx_space_group_comment
;
The symmetry employed for this shelxl refinement is uniquely defined
by the following loop, which should always be used as a source of
symmetry information in preference to the above space-group names.
They are only intended as comments.
;
 
loop_
 _space_group_symop_operation_xyz
 'x, y, z'
 '-x+1/2, -y, z+1/2'
 '-x, y+1/2, -z+1/2'
 'x+1/2, -y+1/2, -z'
 
_cell_length_a                    4.8828(5)
_cell_length_b                    18.634(2)
_cell_length_c                    20.078(2)
_cell_angle_alpha                 90
_cell_angle_beta                  90
_cell_angle_gamma                 90
_cell_volume                      1826.8(3)
_cell_formula_units_Z             4
_cell_measurement_temperature     100(2)
_cell_measurement_reflns_used     2578
_cell_measurement_theta_min       2.98
_cell_measurement_theta_max       22.41

loop_
 _exptl_crystal_face_index_h
 _exptl_crystal_face_index_k
 _exptl_crystal_face_index_l
 _exptl_crystal_face_perp_dist
 0.00    1.00    0.00    0.0100
 0.00   -1.00    0.00    0.0100
-1.00    0.00    0.00    0.0450
 1.00    0.00    0.00    0.0450
 0.00    0.00   -1.00    0.0150
 0.00    0.00    1.00    0.0050

_exptl_crystal_recrystallization_method
;
 Re-crystallisation from solvent:  ethylacetate, heptane
; 

_exptl_crystal_description        needle
_exptl_crystal_colour             colourless
_exptl_crystal_density_meas       ?
_exptl_crystal_density_method     ?
_exptl_crystal_density_diffrn     1.372          
_exptl_crystal_F_000              792
_exptl_transmission_factor_min    ?
_exptl_transmission_factor_max    ?
_exptl_crystal_size_max           0.091
_exptl_crystal_size_mid           0.032
_exptl_crystal_size_min           0.021
_exptl_absorpt_coefficient_mu     0.097
_shelx_estimated_absorpt_T_min    0.991
_shelx_estimated_absorpt_T_max    0.998
_exptl_absorpt_correction_type    gaussian
_exptl_absorpt_correction_T_min   0.99419
_exptl_absorpt_correction_T_max   0.99820
_exptl_absorpt_process_details    'SADABS (Bruker AXS, 2012)'
_exptl_absorpt_special_details    ?
_diffrn_ambient_temperature       100(2)
_diffrn_radiation_wavelength      0.71073
_diffrn_radiation_type            MoK\a
_diffrn_radiation_monochromator   'Incoatec Helios mirrors'
_diffrn_source                    'microfocus X-ray tube'
_diffrn_measurement_device_type   'Bruker AXS Kappa Mach3 APEX-II'
_diffrn_measurement_method        '\f and \w scans'
_diffrn_detector_area_resol_mean  66.67
_diffrn_reflns_number             59678
_diffrn_reflns_av_unetI/netI      0.1511
_diffrn_reflns_av_R_equivalents   0.2020
_diffrn_reflns_limit_h_min        -6
_diffrn_reflns_limit_h_max        6
_diffrn_reflns_limit_k_min        -26
_diffrn_reflns_limit_k_max        26
_diffrn_reflns_limit_l_min        -28
_diffrn_reflns_limit_l_max        28
_diffrn_reflns_theta_min          1.491
_diffrn_reflns_theta_max          30.655
_diffrn_reflns_theta_full         25.242
_diffrn_measured_fraction_theta_max   0.994
_diffrn_measured_fraction_theta_full  1.000
_diffrn_reflns_Laue_measured_fraction_max    0.994
_diffrn_reflns_Laue_measured_fraction_full   1.000
_diffrn_reflns_point_group_measured_fraction_max   0.993
_diffrn_reflns_point_group_measured_fraction_full  1.000
_reflns_number_total              5585
_reflns_number_gt                 2761
_reflns_threshold_expression      'I > 2\s(I)'
_reflns_Friedel_coverage          0.730
_reflns_Friedel_fraction_max      0.992
_reflns_Friedel_fraction_full     1.000
 
_reflns_special_details
;
 Reflections were merged by SHELXL according to the crystal
 class for the calculation of statistics and refinement.
 
 _reflns_Friedel_fraction is defined as the number of unique
 Friedel pairs measured divided by the number that would be
 possible theoretically, ignoring centric projections and
 systematic absences.
;
 
_computing_data_collection        'APEX3 (Bruker AXS, 2005-2017)'
_computing_cell_refinement        'SAINT software (Bruker AXS, 2004)'
_computing_data_reduction         'SAINT software (Bruker AXS, 2004)'
_computing_structure_solution     'SHELXT 2014/5 (Sheldrick, 2014)'
_computing_structure_refinement   'SHELXL-2019/2 (Sheldrick, 2019)'
_computing_molecular_graphics     'DIAMOND (Crystal Impact GbR, 1997-2014)'
_computing_publication_material   ?
_refine_special_details           ?
_refine_ls_structure_factor_coef  Fsqd
_refine_ls_matrix_type            full
_refine_ls_weighting_scheme       calc
_refine_ls_weighting_details
'w=1/[\s^2^(Fo^2^)+(0.0529P)^2^] where P=(Fo^2^+2Fc^2^)/3'
_atom_sites_solution_primary      dual
_atom_sites_solution_secondary    difmap
_atom_sites_solution_hydrogens    mixed
_refine_ls_hydrogen_treatment     mixed
_refine_ls_extinction_method      'SHELXL-2019/2 (Sheldrick 2019)'
_refine_ls_extinction_coef        0.013(2)
_refine_ls_extinction_expression
 'Fc^*^=kFc[1+0.001xFc^2^\l^3^/sin(2\q)]^-1/4^'
_refine_ls_abs_structure_details
;
 Flack x determined using 815 quotients [(I+)-(I-)]/[(I+)+(I-)]
 (Parsons, Flack and Wagner, Acta Cryst. B69 (2013) 249-259).
;
_refine_ls_abs_structure_Flack    0.4(7)
_chemical_absolute_configuration  syn
_refine_ls_number_reflns          5585
_refine_ls_number_parameters      276
_refine_ls_number_restraints      13
_refine_ls_R_factor_all           0.1753
_refine_ls_R_factor_gt            0.0599
_refine_ls_wR_factor_ref          0.1305
_refine_ls_wR_factor_gt           0.0994
_refine_ls_goodness_of_fit_ref    0.988
_refine_ls_restrained_S_all       0.990
_refine_ls_shift/su_max           0.000
_refine_ls_shift/su_mean          0.000
 
loop_
 _atom_site_label
 _atom_site_type_symbol
 _atom_site_fract_x
 _atom_site_fract_y
 _atom_site_fract_z
 _atom_site_U_iso_or_equiv
 _atom_site_adp_type
 _atom_site_occupancy
 _atom_site_site_symmetry_order  
 _atom_site_calc_flag
 _atom_site_refinement_flags_posn
 _atom_site_refinement_flags_adp
 _atom_site_refinement_flags_occupancy
 _atom_site_disorder_assembly
 _atom_site_disorder_group
C1 C 0.4663(7) 0.4200(2) 0.38351(17) 0.0217(8) Uani 1 1 d . . . . .
C2 C 0.5907(6) 0.49305(19) 0.39940(16) 0.0205(8) Uani 1 1 d . . . . .
H2 H 0.791323 0.491576 0.389526 0.025 Uiso 1 1 calc R U . . .
C3 C 0.4596(7) 0.5521(2) 0.35800(18) 0.0253(9) Uani 1 1 d . . . . .
H3C H 0.481720 0.540310 0.310216 0.030 Uiso 1 1 calc R U . . .
H3D H 0.260936 0.553499 0.367750 0.030 Uiso 1 1 calc R U . . .
C4 C 0.5792(7) 0.6248(2) 0.37077(18) 0.0237(8) Uani 1 1 d . . . . .
C5 C 0.4828(7) 0.6679(2) 0.42192(18) 0.0264(9) Uani 1 1 d . . . . .
H5 H 0.335039 0.651587 0.448744 0.032 Uiso 1 1 calc R U . . .
C6 C 0.5983(7) 0.7339(2) 0.4344(2) 0.0286(9) Uani 1 1 d . . . . .
H6 H 0.531368 0.762566 0.469923 0.034 Uiso 1 1 calc R U . . .
C7 C 0.8122(8) 0.7587(2) 0.39517(19) 0.0295(9) Uani 1 1 d . . . . .
H7 H 0.890745 0.804405 0.403639 0.035 Uiso 1 1 calc R U . . .
C8 C 0.9107(7) 0.7167(2) 0.34377(19) 0.0311(10) Uani 1 1 d . . . . .
H8 H 1.057702 0.733239 0.316873 0.037 Uiso 1 1 calc R U . . .
C9 C 0.7931(7) 0.6500(2) 0.33171(18) 0.0277(9) Uani 1 1 d . . . . .
H9 H 0.860054 0.621304 0.296187 0.033 Uiso 1 1 calc R U . . .
C10 C 0.7584(6) 0.5248(2) 0.51037(17) 0.0225(9) Uani 1 1 d D . . . .
C11 C 0.6891(15) 0.5377(5) 0.5824(2) 0.0212(9) Uani 0.921(4) 1 d D . P A 1
C12 C 0.4901(12) 0.5012(5) 0.6178(3) 0.0230(14) Uani 0.921(4) 1 d D . P A 1
C13 C 0.4399(13) 0.5136(6) 0.6839(3) 0.0312(16) Uani 0.921(4) 1 d D . P A 1
H13 H 0.302156 0.487374 0.706824 0.037 Uiso 0.921(4) 1 calc R U P A 1
C14 C 0.5921(19) 0.5645(7) 0.7164(3) 0.0352(12) Uani 0.921(4) 1 d . . P A 1
H14 H 0.558003 0.574208 0.762121 0.042 Uiso 0.921(4) 1 calc R U P A 1
C15 C 0.7946(13) 0.6018(4) 0.6832(3) 0.033(2) Uani 0.921(4) 1 d . . P A 1
H15 H 0.900315 0.636705 0.706142 0.040 Uiso 0.921(4) 1 calc R U P A 1
C16 C 0.8431(10) 0.5883(3) 0.6171(2) 0.0265(13) Uani 0.921(4) 1 d . . P A 1
H16 H 0.983911 0.613870 0.594652 0.032 Uiso 0.921(4) 1 calc R U P A 1
F1 F 0.3373(4) 0.45084(12) 0.58668(11) 0.0306(7) Uani 0.921(4) 1 d D . P A 1
C11' C 0.682(15) 0.534(6) 0.5833(18) 0.0212(9) Uani 0.079(4) 1 d DG . P A 2
C12' C 0.864(9) 0.577(3) 0.6184(18) 0.0230(14) Uani 0.079(4) 1 d DG . P A 2
C13' C 0.819(17) 0.591(6) 0.686(2) 0.0312(16) Uani 0.079(4) 1 d DG . P A 2
H13' H 0.943327 0.620214 0.709558 0.037 Uiso 0.079(4) 1 calc R U P A 2
C14' C 0.592(19) 0.562(7) 0.718(2) 0.0352(12) Uani 0.079(4) 1 d G . P A 2
H14' H 0.561503 0.571289 0.763398 0.042 Uiso 0.079(4) 1 calc R U P A 2
C15' C 0.410(16) 0.519(7) 0.682(3) 0.033(2) Uani 0.079(4) 1 d G . P A 2
H15' H 0.255034 0.498780 0.704243 0.040 Uiso 0.079(4) 1 calc R U P A 2
C16' C 0.455(17) 0.505(7) 0.615(3) 0.0265(13) Uani 0.079(4) 1 d G . P A 2
H16' H 0.330387 0.475195 0.591248 0.032 Uiso 0.079(4) 1 calc R U P A 2
F1' F 1.075(5) 0.6002(14) 0.5826(13) 0.0306(7) Uani 0.079(4) 1 d D . P A 2
C17 C 0.5629(7) 0.29191(19) 0.37027(17) 0.0210(8) Uani 1 1 d . . . . .
C18 C 0.3594(7) 0.2572(2) 0.40739(17) 0.0258(9) Uani 1 1 d . . . . .
C19 C 0.2972(8) 0.1865(2) 0.3915(2) 0.0310(10) Uani 1 1 d . . . . .
H19 H 0.158738 0.162353 0.415979 0.037 Uiso 1 1 calc R U . . .
C20 C 0.4293(7) 0.1510(2) 0.3417(2) 0.0335(10) Uani 1 1 d . . . . .
H20 H 0.380364 0.102859 0.331468 0.040 Uiso 1 1 calc R U . . .
C21 C 0.6355(8) 0.1849(2) 0.3058(2) 0.0320(10) Uani 1 1 d . . . . .
H21 H 0.730399 0.159944 0.271518 0.038 Uiso 1 1 calc R U . . .
C22 C 0.7006(7) 0.2552(2) 0.32048(19) 0.0270(9) Uani 1 1 d . . . . .
H22 H 0.841442 0.278651 0.296186 0.032 Uiso 1 1 calc R U . . .
N1 N 0.6398(5) 0.36442(16) 0.38365(15) 0.0213(7) Uani 1 1 d D . . . .
H1 H 0.811(5) 0.3771(19) 0.3841(17) 0.026 Uiso 1 1 d D U . . .
N2 N 0.5526(5) 0.50495(17) 0.47014(13) 0.0205(7) Uani 1 1 d D . . . .
H2A H 0.390(5) 0.5035(19) 0.4839(17) 0.025 Uiso 1 1 d D U . . .
N3 N 0.2451(7) 0.2883(2) 0.46325(17) 0.0345(9) Uani 1 1 d D . . . .
H3A H 0.089(6) 0.266(2) 0.4794(19) 0.041 Uiso 1 1 d D U . . .
H3B H 0.205(8) 0.3376(13) 0.4594(19) 0.041 Uiso 1 1 d D U . . .
O1 O 0.2182(4) 0.41385(13) 0.37379(13) 0.0274(6) Uani 1 1 d . . . . .
O2 O 0.9933(4) 0.53575(16) 0.49043(12) 0.0318(7) Uani 1 1 d . . . . .
 
loop_
 _atom_site_aniso_label
 _atom_site_aniso_U_11
 _atom_site_aniso_U_22
 _atom_site_aniso_U_33
 _atom_site_aniso_U_23
 _atom_site_aniso_U_13
 _atom_site_aniso_U_12
C1 0.0167(17) 0.033(2) 0.0155(18) 0.0007(17) 0.0020(15) -0.0011(16)
C2 0.0131(14) 0.031(2) 0.0169(18) -0.0017(17) 0.0004(13) 0.0007(16)
C3 0.0207(17) 0.034(2) 0.021(2) -0.0007(18) -0.0023(15) -0.0045(17)
C4 0.0173(16) 0.029(2) 0.025(2) 0.0065(18) -0.0055(16) -0.0005(16)
C5 0.0167(17) 0.032(2) 0.031(2) 0.0037(19) 0.0010(16) 0.0002(17)
C6 0.0195(18) 0.031(2) 0.036(2) -0.0028(19) 0.0003(17) 0.0028(17)
C7 0.0227(18) 0.028(2) 0.038(2) 0.0044(19) -0.0014(17) -0.0018(17)
C8 0.0220(19) 0.039(3) 0.032(2) 0.010(2) 0.0012(18) -0.0010(19)
C9 0.0231(18) 0.034(2) 0.026(2) 0.0036(18) -0.0014(17) 0.0028(18)
C10 0.0109(16) 0.033(2) 0.024(2) -0.0007(17) -0.0018(14) 0.0006(15)
C11 0.0152(16) 0.027(2) 0.0212(19) -0.0035(17) -0.0016(14) 0.0061(16)
C12 0.022(3) 0.024(2) 0.023(2) 0.001(2) -0.002(2) 0.004(3)
C13 0.027(3) 0.044(4) 0.023(2) 0.008(2) 0.007(2) 0.009(3)
C14 0.036(2) 0.051(3) 0.018(2) -0.002(2) -0.0004(18) 0.016(2)
C15 0.028(3) 0.041(4) 0.029(3) -0.013(3) -0.009(2) 0.009(3)
C16 0.019(2) 0.037(3) 0.024(2) -0.003(2) -0.0033(17) 0.005(2)
F1 0.0295(12) 0.0310(14) 0.0314(14) 0.0023(11) 0.0059(10) -0.0075(11)
C11' 0.0152(16) 0.027(2) 0.0212(19) -0.0035(17) -0.0016(14) 0.0061(16)
C12' 0.022(3) 0.024(2) 0.023(2) 0.001(2) -0.002(2) 0.004(3)
C13' 0.027(3) 0.044(4) 0.023(2) 0.008(2) 0.007(2) 0.009(3)
C14' 0.036(2) 0.051(3) 0.018(2) -0.002(2) -0.0004(18) 0.016(2)
C15' 0.028(3) 0.041(4) 0.029(3) -0.013(3) -0.009(2) 0.009(3)
C16' 0.019(2) 0.037(3) 0.024(2) -0.003(2) -0.0033(17) 0.005(2)
F1' 0.0295(12) 0.0310(14) 0.0314(14) 0.0023(11) 0.0059(10) -0.0075(11)
C17 0.0158(16) 0.023(2) 0.024(2) 0.0064(17) -0.0041(16) -0.0033(15)
C18 0.0185(17) 0.038(2) 0.021(2) 0.0055(18) -0.0039(15) -0.0014(17)
C19 0.0227(19) 0.035(2) 0.035(2) 0.013(2) -0.0063(18) -0.0093(18)
C20 0.0236(18) 0.030(2) 0.047(3) 0.008(2) -0.0057(19) -0.0031(19)
C21 0.025(2) 0.027(2) 0.045(3) 0.000(2) 0.0009(19) -0.0024(19)
C22 0.0155(16) 0.030(2) 0.036(2) 0.0048(19) 0.0026(17) 0.0012(17)
N1 0.0108(12) 0.0291(19) 0.0238(17) 0.0040(15) -0.0011(12) 0.0009(14)
N2 0.0091(13) 0.0339(19) 0.0185(16) -0.0016(14) 0.0015(12) 0.0003(14)
N3 0.0277(19) 0.046(2) 0.030(2) 0.0016(18) 0.0017(15) -0.0068(18)
O1 0.0111(11) 0.0325(15) 0.0386(16) -0.0066(13) -0.0014(11) 0.0008(11)
O2 0.0137(12) 0.0543(19) 0.0274(15) -0.0060(14) -0.0005(10) -0.0023(12)
 
_geom_special_details
;
 All esds (except the esd in the dihedral angle between two l.s. planes)
 are estimated using the full covariance matrix.  The cell esds are taken
 into account individually in the estimation of esds in distances, angles
 and torsion angles; correlations between esds in cell parameters are only
 used when they are defined by crystal symmetry.  An approximate (isotropic)
 treatment of cell esds is used for estimating esds involving l.s. planes.
;
 
loop_
 _geom_bond_atom_site_label_1
 _geom_bond_atom_site_label_2
 _geom_bond_distance
 _geom_bond_site_symmetry_2
 _geom_bond_publ_flag
C1 O1 1.233(4) . ?
C1 N1 1.338(4) . ?
C1 C2 1.525(5) . ?
C2 N2 1.450(4) . ?
C2 C3 1.520(5) . ?
C2 H2 1.0000 . ?
C3 C4 1.498(5) . ?
C3 H3C 0.9900 . ?
C3 H3D 0.9900 . ?
C4 C5 1.385(5) . ?
C4 C9 1.388(5) . ?
C5 C6 1.376(5) . ?
C5 H5 0.9500 . ?
C6 C7 1.387(5) . ?
C6 H6 0.9500 . ?
C7 C8 1.381(5) . ?
C7 H7 0.9500 . ?
C8 C9 1.389(5) . ?
C8 H8 0.9500 . ?
C9 H9 0.9500 . ?
C10 O2 1.232(4) . ?
C10 N2 1.341(4) . ?
C10 C11 1.504(5) . ?
C10 C11' 1.52(2) . ?
C11 C12 1.384(5) . ?
C11 C16 1.393(5) . ?
C12 F1 1.352(6) . ?
C12 C13 1.369(5) . ?
C13 C14 1.371(6) . ?
C13 H13 0.9500 . ?
C14 C15 1.380(6) . ?
C14 H14 0.9500 . ?
C15 C16 1.372(6) . ?
C15 H15 0.9500 . ?
C16 H16 0.9500 . ?
C11' C12' 1.3900 . ?
C11' C16' 1.3900(11) . ?
C12' F1' 1.33(3) . ?
C12' C13' 1.3900 . ?
C13' C14' 1.3900(14) . ?
C13' H13' 0.9500 . ?
C14' C15' 1.3900(12) . ?
C14' H14' 0.9500 . ?
C15' C16' 1.3900 . ?
C15' H15' 0.9500 . ?
C16' H16' 0.9500 . ?
C17 C22 1.386(5) . ?
C17 C18 1.400(5) . ?
C17 N1 1.428(5) . ?
C18 N3 1.380(5) . ?
C18 C19 1.389(5) . ?
C19 C20 1.362(5) . ?
C19 H19 0.9500 . ?
C20 C21 1.390(5) . ?
C20 H20 0.9500 . ?
C21 C22 1.380(5) . ?
C21 H21 0.9500 . ?
C22 H22 0.9500 . ?
N1 H1 0.87(2) . ?
N2 H2A 0.84(2) . ?
N3 H3A 0.93(2) . ?
N3 H3B 0.94(2) . ?
 
loop_
 _geom_angle_atom_site_label_1
 _geom_angle_atom_site_label_2
 _geom_angle_atom_site_label_3
 _geom_angle
 _geom_angle_site_symmetry_1
 _geom_angle_site_symmetry_3
 _geom_angle_publ_flag
O1 C1 N1 123.4(3) . . ?
O1 C1 C2 120.5(3) . . ?
N1 C1 C2 116.0(3) . . ?
N2 C2 C3 111.8(3) . . ?
N2 C2 C1 106.9(3) . . ?
C3 C2 C1 111.4(3) . . ?
N2 C2 H2 108.9 . . ?
C3 C2 H2 108.9 . . ?
C1 C2 H2 108.9 . . ?
C4 C3 C2 113.4(3) . . ?
C4 C3 H3C 108.9 . . ?
C2 C3 H3C 108.9 . . ?
C4 C3 H3D 108.9 . . ?
C2 C3 H3D 108.9 . . ?
H3C C3 H3D 107.7 . . ?
C5 C4 C9 118.6(3) . . ?
C5 C4 C3 121.2(3) . . ?
C9 C4 C3 120.2(3) . . ?
C6 C5 C4 120.8(3) . . ?
C6 C5 H5 119.6 . . ?
C4 C5 H5 119.6 . . ?
C5 C6 C7 120.2(4) . . ?
C5 C6 H6 119.9 . . ?
C7 C6 H6 119.9 . . ?
C8 C7 C6 119.8(4) . . ?
C8 C7 H7 120.1 . . ?
C6 C7 H7 120.1 . . ?
C7 C8 C9 119.5(4) . . ?
C7 C8 H8 120.2 . . ?
C9 C8 H8 120.2 . . ?
C4 C9 C8 121.0(4) . . ?
C4 C9 H9 119.5 . . ?
C8 C9 H9 119.5 . . ?
O2 C10 N2 123.2(3) . . ?
O2 C10 C11 119.7(4) . . ?
N2 C10 C11 117.0(3) . . ?
O2 C10 C11' 122(2) . . ?
N2 C10 C11' 115(2) . . ?
C12 C11 C16 117.0(3) . . ?
C12 C11 C10 125.0(4) . . ?
C16 C11 C10 117.9(4) . . ?
F1 C12 C13 117.8(5) . . ?
F1 C12 C11 119.4(4) . . ?
C13 C12 C11 122.8(4) . . ?
C12 C13 C14 118.8(4) . . ?
C12 C13 H13 120.6 . . ?
C14 C13 H13 120.6 . . ?
C13 C14 C15 120.5(4) . . ?
C13 C14 H14 119.8 . . ?
C15 C14 H14 119.8 . . ?
C16 C15 C14 120.0(4) . . ?
C16 C15 H15 120.0 . . ?
C14 C15 H15 120.0 . . ?
C15 C16 C11 121.0(4) . . ?
C15 C16 H16 119.5 . . ?
C11 C16 H16 119.5 . . ?
C12' C11' C16' 120.0 . . ?
C12' C11' C10 113(3) . . ?
C16' C11' C10 127(3) . . ?
F1' C12' C13' 126(3) . . ?
F1' C12' C11' 114(3) . . ?
C13' C12' C11' 120.00(8) . . ?
C12' C13' C14' 120.00(12) . . ?
C12' C13' H13' 120.0 . . ?
C14' C13' H13' 120.0 . . ?
C15' C14' C13' 120.0 . . ?
C15' C14' H14' 120.0 . . ?
C13' C14' H14' 120.0 . . ?
C14' C15' C16' 120.00(10) . . ?
C14' C15' H15' 120.0 . . ?
C16' C15' H15' 120.0 . . ?
C15' C16' C11' 120.00(10) . . ?
C15' C16' H16' 120.0 . . ?
C11' C16' H16' 120.0 . . ?
C22 C17 C18 120.0(3) . . ?
C22 C17 N1 118.4(3) . . ?
C18 C17 N1 121.5(3) . . ?
N3 C18 C19 119.8(3) . . ?
N3 C18 C17 121.7(3) . . ?
C19 C18 C17 118.0(3) . . ?
C20 C19 C18 121.8(4) . . ?
C20 C19 H19 119.1 . . ?
C18 C19 H19 119.1 . . ?
C19 C20 C21 120.2(4) . . ?
C19 C20 H20 119.9 . . ?
C21 C20 H20 119.9 . . ?
C22 C21 C20 119.1(4) . . ?
C22 C21 H21 120.4 . . ?
C20 C21 H21 120.4 . . ?
C21 C22 C17 120.8(3) . . ?
C21 C22 H22 119.6 . . ?
C17 C22 H22 119.6 . . ?
C1 N1 C17 124.4(3) . . ?
C1 N1 H1 114(2) . . ?
C17 N1 H1 121(2) . . ?
C10 N2 C2 122.4(3) . . ?
C10 N2 H2A 121(2) . . ?
C2 N2 H2A 116(2) . . ?
C18 N3 H3A 115(3) . . ?
C18 N3 H3B 115(2) . . ?
H3A N3 H3B 107(4) . . ?
 
loop_
 _geom_torsion_atom_site_label_1
 _geom_torsion_atom_site_label_2
 _geom_torsion_atom_site_label_3
 _geom_torsion_atom_site_label_4
 _geom_torsion
 _geom_torsion_site_symmetry_1
 _geom_torsion_site_symmetry_2
 _geom_torsion_site_symmetry_3
 _geom_torsion_site_symmetry_4
 _geom_torsion_publ_flag
O1 C1 C2 N2 82.7(4) . . . . ?
N1 C1 C2 N2 -94.7(3) . . . . ?
O1 C1 C2 C3 -39.6(4) . . . . ?
N1 C1 C2 C3 143.0(3) . . . . ?
N2 C2 C3 C4 61.7(4) . . . . ?
C1 C2 C3 C4 -178.8(3) . . . . ?
C2 C3 C4 C5 -86.4(4) . . . . ?
C2 C3 C4 C9 92.7(4) . . . . ?
C9 C4 C5 C6 -0.8(5) . . . . ?
C3 C4 C5 C6 178.4(3) . . . . ?
C4 C5 C6 C7 0.7(5) . . . . ?
C5 C6 C7 C8 -0.5(5) . . . . ?
C6 C7 C8 C9 0.3(5) . . . . ?
C5 C4 C9 C8 0.6(5) . . . . ?
C3 C4 C9 C8 -178.5(3) . . . . ?
C7 C8 C9 C4 -0.4(5) . . . . ?
O2 C10 C11 C12 -150.4(4) . . . . ?
N2 C10 C11 C12 33.0(8) . . . . ?
O2 C10 C11 C16 26.9(10) . . . . ?
N2 C10 C11 C16 -149.7(6) . . . . ?
C16 C11 C12 F1 -179.1(9) . . . . ?
C10 C11 C12 F1 -1.8(7) . . . . ?
C16 C11 C12 C13 0.7(6) . . . . ?
C10 C11 C12 C13 178.1(8) . . . . ?
F1 C12 C13 C14 -179.9(9) . . . . ?
C11 C12 C13 C14 0.3(6) . . . . ?
C12 C13 C14 C15 -0.9(7) . . . . ?
C13 C14 C15 C16 0.5(7) . . . . ?
C14 C15 C16 C11 0.5(7) . . . . ?
C12 C11 C16 C15 -1.1(6) . . . . ?
C10 C11 C16 C15 -178.7(8) . . . . ?
O2 C10 C11' C12' 20(10) . . . . ?
N2 C10 C11' C12' -159(5) . . . . ?
O2 C10 C11' C16' -160(3) . . . . ?
N2 C10 C11' C16' 20(6) . . . . ?
C16' C11' C12' F1' 179(4) . . . . ?
C10 C11' C12' F1' -2(9) . . . . ?
C16' C11' C12' C13' 0.0 . . . . ?
C10 C11' C12' C13' 179(9) . . . . ?
F1' C12' C13' C14' -179(4) . . . . ?
C11' C12' C13' C14' 0.0 . . . . ?
C12' C13' C14' C15' 0.0 . . . . ?
C13' C14' C15' C16' 0.0 . . . . ?
C14' C15' C16' C11' 0.0 . . . . ?
C12' C11' C16' C15' 0.0 . . . . ?
C10 C11' C16' C15' -179(11) . . . . ?
C22 C17 C18 N3 170.7(3) . . . . ?
N1 C17 C18 N3 -7.4(5) . . . . ?
C22 C17 C18 C19 -1.6(5) . . . . ?
N1 C17 C18 C19 -179.7(3) . . . . ?
N3 C18 C19 C20 -172.0(4) . . . . ?
C17 C18 C19 C20 0.4(5) . . . . ?
C18 C19 C20 C21 1.0(6) . . . . ?
C19 C20 C21 C22 -1.1(6) . . . . ?
C20 C21 C22 C17 -0.1(5) . . . . ?
C18 C17 C22 C21 1.5(5) . . . . ?
N1 C17 C22 C21 179.6(3) . . . . ?
O1 C1 N1 C17 2.4(6) . . . . ?
C2 C1 N1 C17 179.7(3) . . . . ?
C22 C17 N1 C1 125.3(4) . . . . ?
C18 C17 N1 C1 -56.6(5) . . . . ?
O2 C10 N2 C2 1.5(6) . . . . ?
C11 C10 N2 C2 178.0(5) . . . . ?
C11' C10 N2 C2 -179(5) . . . . ?
C3 C2 N2 C10 -108.4(4) . . . . ?
C1 C2 N2 C10 129.6(3) . . . . ?
 
loop_
 _geom_hbond_atom_site_label_D 
 _geom_hbond_atom_site_label_H 
 _geom_hbond_atom_site_label_A 
 _geom_hbond_distance_DH 
 _geom_hbond_distance_HA 
 _geom_hbond_distance_DA 
 _geom_hbond_angle_DHA 
 _geom_hbond_site_symmetry_A 
 _geom_hbond_publ_flag
C2 H2 O1  1.00 2.56 3.440(4) 147.0 1_655 yes
C19 H19 F1^a  0.95 2.63 3.434(4) 142.6 4_456 yes
N1 H1 O1  0.87(2) 2.11(2) 2.977(3) 173(3) 1_655 yes
N2 H2A F1^a  0.84(2) 2.30(3) 2.756(4) 114(3) . yes
N2 H2A O2  0.84(2) 2.03(3) 2.820(3) 156(3) 1_455 yes
N3 H3A N3  0.93(2) 2.27(2) 3.190(5) 170(3) 4_456 yes
N3 H3B O1  0.94(2) 2.23(3) 2.952(4) 133(3) . yes
 
_refine_diff_density_max    0.334
_refine_diff_density_min   -0.374
_refine_diff_density_rms    0.093

_shelx_res_file
;
TITL 15379sadabs in P2(1)2(1)2(1)
    15379sadabs_222.res
    created by SHELXL-2019/3 at 21:13:14 on 18-Mar-2024
CELL  0.71073   4.8828  18.6343  20.0779   90.000   90.000   90.000
ZERR    4.000   0.0005   0.0021   0.0022    0.000    0.000    0.000
LATT -1
SYMM 1/2-X, -Y, 1/2+Z
SYMM -X, 1/2+Y, 1/2-Z
SYMM 1/2+X, 1/2-Y, -Z
SFAC C H F N O
UNIT 88 80 4 12 8
TEMP -173.000
SIZE 0.021 0.032 0.091
DFIX 0.88 0.02 N1 H1 N2 H2A
DFIX 0.91 0.02 N3 H3A N3 H3B
L.S. 10
BOND $H
ACTA
CONF
EQIV $1 x+1, y, z
HTAB C2 O1_$1
EQIV $2 x-1/2, -y+1/2, -z+1
HTAB C19 F1_$2
HTAB N1 O1_$1
HTAB N2 F1
EQIV $3 x-1, y, z
HTAB N2 O2_$3
HTAB N3 N3_$2
HTAB N3 O1
SADI C12 F1 C12' F1'
SADI C10 C11 C10 C11'
FLAT C11' C12' C13' C14' C15' C16' F1'
SADI 0.04 C10 C12 C10 C12'
SADI 0.04 C11 F1 C11' F1'
SADI 0.04 C13 F1 C13' F1'
EADP C11 C11'
EADP C12 C12'
EADP C13 C13'
EADP C14 C14'
EADP C15 C15'
EADP C16 C16'
EADP F1 F1'
FMAP 2
PLAN 20
WGHT    0.052900
EXTI    0.013387
FVAR       0.48879   0.92119
C1    1    0.466341    0.419978    0.383511    11.00000    0.01671    0.03274 =
         0.01550    0.00068    0.00200   -0.00110
C2    1    0.590664    0.493053    0.399397    11.00000    0.01307    0.03144 =
         0.01692   -0.00174    0.00037    0.00068
AFIX  13
H2    2    0.791323    0.491576    0.389526    11.00000   -1.20000
AFIX   0
C3    1    0.459609    0.552076    0.357998    11.00000    0.02073    0.03412 =
         0.02105   -0.00071   -0.00227   -0.00448
AFIX  23
H3C   2    0.481720    0.540310    0.310216    11.00000   -1.20000
H3D   2    0.260936    0.553499    0.367750    11.00000   -1.20000
AFIX   0
C4    1    0.579199    0.624835    0.370773    11.00000    0.01735    0.02917 =
         0.02456    0.00651   -0.00552   -0.00048
C5    1    0.482788    0.667858    0.421918    11.00000    0.01669    0.03197 =
         0.03051    0.00369    0.00096    0.00023
AFIX  43
H5    2    0.335039    0.651587    0.448744    11.00000   -1.20000
AFIX   0
C6    1    0.598340    0.733879    0.434361    11.00000    0.01947    0.03059 =
         0.03584   -0.00280    0.00033    0.00276
AFIX  43
H6    2    0.531368    0.762566    0.469923    11.00000   -1.20000
AFIX   0
C7    1    0.812175    0.758667    0.395168    11.00000    0.02273    0.02779 =
         0.03787    0.00445   -0.00141   -0.00183
AFIX  43
H7    2    0.890745    0.804405    0.403639    11.00000   -1.20000
AFIX   0
C8    1    0.910652    0.716674    0.343771    11.00000    0.02197    0.03925 =
         0.03195    0.00980    0.00118   -0.00099
AFIX  43
H8    2    1.057702    0.733239    0.316873    11.00000   -1.20000
AFIX   0
C9    1    0.793068    0.650046    0.331709    11.00000    0.02308    0.03365 =
         0.02648    0.00358   -0.00144    0.00276
AFIX  43
H9    2    0.860054    0.621304    0.296187    11.00000   -1.20000
AFIX   0
C10   1    0.758375    0.524756    0.510370    11.00000    0.01095    0.03262 =
         0.02406   -0.00069   -0.00177    0.00064
PART 1
C11   1    0.689104    0.537731    0.582365    21.00000    0.01524    0.02703 =
         0.02120   -0.00355   -0.00157    0.00606
C12   1    0.490118    0.501197    0.617849    21.00000    0.02192    0.02368 =
         0.02325    0.00088   -0.00206    0.00385
C13   1    0.439922    0.513581    0.683919    21.00000    0.02664    0.04391 =
         0.02290    0.00757    0.00728    0.00890
AFIX  43
H13   2    0.302156    0.487374    0.706824    21.00000   -1.20000
AFIX   0
C14   1    0.592135    0.564500    0.716419    21.00000    0.03613    0.05100 =
         0.01841   -0.00207   -0.00038    0.01634
AFIX  43
H14   2    0.558003    0.574208    0.762121    21.00000   -1.20000
AFIX   0
C15   1    0.794585    0.601755    0.683219    21.00000    0.02844    0.04112 =
         0.02948   -0.01262   -0.00933    0.00936
AFIX  43
H15   2    0.900315    0.636705    0.706142    21.00000   -1.20000
AFIX   0
C16   1    0.843129    0.588306    0.617095    21.00000    0.01894    0.03659 =
         0.02402   -0.00265   -0.00332    0.00488
AFIX  43
H16   2    0.983911    0.613870    0.594652    21.00000   -1.20000
AFIX   0
F1    3    0.337250    0.450841    0.586684    21.00000    0.02947    0.03104 =
         0.03136    0.00227    0.00593   -0.00748
PART 2
AFIX  66
C11'  1    0.681624    0.533695    0.583281   -21.00000    0.01524    0.02703 =
         0.02120   -0.00355   -0.00157    0.00606
C12'  1    0.863669    0.576767    0.618421   -21.00000    0.02192    0.02368 =
         0.02325    0.00088   -0.00206    0.00385
C13'  1    0.818906    0.590776    0.685542   -21.00000    0.02664    0.04391 =
         0.02290    0.00757    0.00728    0.00890
AFIX  43
H13'  2    0.943327    0.620214    0.709558   -21.00000   -1.20000
AFIX  65
C14'  1    0.592096    0.561714    0.717524   -21.00000    0.03613    0.05100 =
         0.01841   -0.00207   -0.00038    0.01634
AFIX  43
H14'  2    0.561503    0.571289    0.763398   -21.00000   -1.20000
AFIX  65
C15'  1    0.410048    0.518643    0.682385   -21.00000    0.02844    0.04112 =
         0.02948   -0.01262   -0.00933    0.00936
AFIX  43
H15'  2    0.255034    0.498780    0.704243   -21.00000   -1.20000
AFIX  65
C16'  1    0.454808    0.504632    0.615264   -21.00000    0.01894    0.03659 =
         0.02402   -0.00265   -0.00332    0.00488
AFIX  43
H16'  2    0.330387    0.475195    0.591248   -21.00000   -1.20000
AFIX   0
F1'   3    1.075248    0.600172    0.582571   -21.00000    0.02947    0.03104 =
         0.03136    0.00227    0.00593   -0.00748
PART 0
C17   1    0.562937    0.291912    0.370268    11.00000    0.01578    0.02325 =
         0.02404    0.00636   -0.00415   -0.00334
C18   1    0.359394    0.257249    0.407391    11.00000    0.01854    0.03792 =
         0.02092    0.00553   -0.00395   -0.00141
C19   1    0.297198    0.186543    0.391465    11.00000    0.02274    0.03501 =
         0.03522    0.01345   -0.00632   -0.00931
AFIX  43
H19   2    0.158738    0.162353    0.415979    11.00000   -1.20000
AFIX   0
C20   1    0.429274    0.150961    0.341678    11.00000    0.02362    0.02999 =
         0.04695    0.00847   -0.00566   -0.00314
AFIX  43
H20   2    0.380364    0.102859    0.331468    11.00000   -1.20000
AFIX   0
C21   1    0.635520    0.184854    0.305750    11.00000    0.02453    0.02697 =
         0.04462   -0.00008    0.00094   -0.00242
AFIX  43
H21   2    0.730399    0.159944    0.271518    11.00000   -1.20000
AFIX   0
C22   1    0.700581    0.255165    0.320479    11.00000    0.01546    0.02963 =
         0.03606    0.00480    0.00262    0.00124
AFIX  43
H22   2    0.841442    0.278651    0.296186    11.00000   -1.20000
AFIX   0
N1    4    0.639814    0.364415    0.383646    11.00000    0.01079    0.02915 =
         0.02385    0.00404   -0.00108    0.00091
H1    2    0.811448    0.377053    0.384062    11.00000   -1.20000
N2    4    0.552592    0.504954    0.470138    11.00000    0.00910    0.03388 =
         0.01853   -0.00164    0.00153    0.00031
H2A   2    0.389677    0.503458    0.483899    11.00000   -1.20000
N3    4    0.245057    0.288334    0.463251    11.00000    0.02767    0.04609 =
         0.02989    0.00158    0.00170   -0.00675
H3A   2    0.088860    0.266031    0.479430    11.00000   -1.20000
H3B   2    0.204875    0.337580    0.459444    11.00000   -1.20000
O1    5    0.218172    0.413850    0.373794    11.00000    0.01111    0.03250 =
         0.03862   -0.00660   -0.00139    0.00081
O2    5    0.993272    0.535748    0.490427    11.00000    0.01366    0.05432 =
         0.02738   -0.00596   -0.00055   -0.00231

HKLF 4


REM  15379sadabs in P2(1)2(1)2(1)
REM wR2 = 0.1305, GooF = S = 0.988, Restrained GooF = 0.990 for all data
REM R1 = 0.0599 for 2761 Fo > 4sig(Fo) and 0.1753 for all 5585 data
REM 276 parameters refined using 13 restraints

END

WGHT      0.0529      0.0000

REM Highest difference peak  0.334,  deepest hole -0.374,  1-sigma level  0.093
Q1    1   0.9969  0.4756  0.4964  11.00000  0.05    0.33
Q2    1   0.0062  0.2386  0.3728  11.00000  0.05    0.32
Q3    1   0.2341  0.1997  0.3679  11.00000  0.05    0.31
Q4    1   0.6650  0.7588  0.3974  11.00000  0.05    0.31
Q5    1   0.5070  0.7455  0.3671  11.00000  0.05    0.29
Q6    1   0.4620  0.7623  0.3861  11.00000  0.05    0.29
Q7    1   0.6110  0.7974  0.3630  11.00000  0.05    0.29
Q8    1   0.4847  0.4788  0.6107  11.00000  0.05    0.29
Q9    1   1.1178  0.7433  0.3774  11.00000  0.05    0.28
Q10   1   0.9728  0.4639  0.3899  11.00000  0.05    0.28
Q11   1   0.3699  0.2182  0.3432  11.00000  0.05    0.28
Q12   1   0.4161  0.1656  0.3846  11.00000  0.05    0.28
Q13   1   0.0303  0.4764  0.6054  11.00000  0.05    0.28
Q14   1   0.7577  0.7010  0.3893  11.00000  0.05    0.28
Q15   1   0.6888  0.4409  0.6232  11.00000  0.05    0.27
Q16   1   0.9093  0.2825  0.3035  11.00000  0.05    0.27
Q17   1   1.2730  0.7536  0.3657  11.00000  0.05    0.27
Q18   1   0.0974  0.5009  0.3688  11.00000  0.05    0.27
Q19   1   0.2633  0.2820  0.4150  11.00000  0.05    0.27
Q20   1   0.9654  0.7035  0.3925  11.00000  0.05    0.27
;
_shelx_res_checksum   18766

_shelx_hkl_file
;
  -1   0   0   -3.50    4.00
   1   0   0   -2.30    3.70
   1   0   0   -5.00    4.40
  -1   0   0   -2.20    4.90
  -1   0   0    0.30    4.70
  -1   0   0    1.30    7.30
  -1   0   0    3.00    8.90
  -1   0   0   -7.80    5.40
  -2   0   0    3.90   11.90
  -2   0   0    9.30    8.10
   2   0   0   -4.30    5.80
  -2   0   0    8.70    6.70
  -2   0   0    4.60    5.00
   2   0   0    0.70    5.00
   2   0   0    6.10    5.80
  -2   0   0   13.20    6.00
  -2   0   0    8.80   11.80
  -3   0   0    7.40   14.90
  -3   0   0   -3.60    5.70
  -3   0   0  -18.70   11.90
  -3   0   0   -5.50    4.90
   3   0   0   -9.40    6.70
   3   0   0   -6.50   10.70
  -3   0   0    4.60    4.70
   3   0   0    0.10    4.90
   3   0   0   13.10    5.90
  -3   0   0   -3.50   10.70
  -3   0   0    0.20    7.20
  -3   0   0    1.00    4.90
  -4   0   0   -5.00   15.80
   4   0   0   24.90   10.20
  -4   0   0   26.10   10.20
  -4   0   0   31.70    8.40
  -4   0   0   18.50   19.40
   4   0   0   25.80    6.10
  -4   0   0   22.80    6.60
  -4   0   0   26.00   14.00
  -4   0   0   26.70    6.00
  -4   0   0   31.60    7.60
   4   0   0   26.80   14.90
   5   0   0  -11.70   10.60
  -5   0   0   -6.20   21.70
   5   0   0   -0.70   17.50
  -5   0   0   -5.80   18.70
  -5   0   0   -5.90    9.70
  -5   0   0   -6.80   15.20
  -6   0   0  -21.00   11.80
  -6   0   0   19.40   18.00
  -6   0   0  -27.80   21.60
  -6   0   0   10.30   24.40
   6   0   0  -13.40   21.80
   0   1   0    2.60    1.40
   0   1   0    2.10    1.90
   0   1   0    0.20    1.30
  -1  -1   0  788.32   23.10
  -1   1   0  776.52   27.20
  -1  -1   0  814.32   21.80
  -1   1   0  832.12   25.30
   1   1   0  818.32   22.90
   1   1   0  793.32   23.00
  -1   1   0  807.42   24.50
  -1  -1   0  826.72   24.40
   1   1   0  818.22   24.30
  -1  -1   0  801.42   27.50
  -1  -1   0  807.82   21.80
   1   1   0  808.62   25.80
  -1  -1   0  827.92   24.00
  -1   1   0  844.32   24.00
  -1  -1   0  838.62   26.80
  -2   1   0  225.88   15.80
   2   1   0  191.68   12.70
  -2   1   0  204.78   17.00
  -2   1   0  197.98   13.40
  -2  -1   0  197.48   13.80
  -2  -1   0  202.48   13.40
  -2  -1   0  187.08    9.90
   2   1   0  208.08   13.40
  -2  -1   0  237.48   11.50
   2   1   0  243.78   18.60
  -2  -1   0  200.08   10.30
  -2   1   0  244.98   19.60
   2   1   0  195.68   12.10
  -2  -1   0  185.78   16.50
  -2  -1   0  212.28   19.50
  -3   1   0   89.79   18.10
   3   1   0   60.49    7.90
  -3   1   0   82.59   13.60
  -3  -1   0   82.39    9.60
   3   1   0   60.49   13.80
   3   1   0   53.79    9.00
  -3  -1   0   92.89    8.20
  -3  -1   0   94.69    8.80
  -3  -1   0   66.89   16.40
  -3   1   0   43.40   14.80
  -3  -1   0   78.79   12.40
   3  -1   0   59.99   10.10
  -3   1   0   64.19   10.70
  -3  -1   0   69.69    8.10
   3   1   0   81.59   10.40
  -3  -1   0  126.19   19.60
  -3  -1   0   70.99    9.10
  -4  -1   0   83.19   10.20
  -4  -1   0   85.69   10.90
  -4  -1   0   61.69   21.30
  -4   1   0   59.49   21.60
  -4   1   0   92.79   16.90
  -4  -1   0   96.59   12.20
  -4   1   0   79.99   20.20
  -4  -1   0   95.29   10.60
  -4  -1   0   85.69    9.30
   4   1   0   91.29   10.10
   4   1   0   89.39   12.90
   4  -1   0   86.59   17.70
  -4  -1   0  119.59   22.30
  -4   1   0   95.69    8.40
  -4  -1   0   80.49   17.30
   4   1   0   96.19   19.70
  -4   1   0   86.29   13.60
   4   1   0   98.79    9.40
   4  -1   0   77.39   13.40
  -5  -1   0    1.30   22.20
   5   1   0   13.80   11.00
  -5   1   0  -21.80   14.40
   5   1   0   -6.50   17.00
  -5   1   0   12.10   18.40
  -5  -1   0  -14.50   14.60
  -5   1   0   -8.50    8.40
   5  -1   0   16.90   19.20
  -5  -1   0    6.00   20.50
  -5  -1   0    7.90   10.60
  -5   1   0  -22.50   20.50
   5  -1   0  -11.60   10.50
  -5   1   0  -33.10    8.00
  -6  -1   0   14.00   25.90
  -6   1   0   35.50   20.10
  -6  -1   0   21.70   13.70
  -6   1   0   37.00   27.00
  -6  -1   0    6.30   18.20
  -6   1   0   34.40   12.50
  -6  -1   0   68.19   25.50
   6  -1   0   22.70   20.80
   6   1   0   65.39   25.60
  -6   1   0   97.19   28.00
   0   2   0  576.24   16.40
   0   2   0  572.44   16.30
   0   2   0  549.85   19.00
   0  -2   0  563.74   16.40
   0  -2   0  561.14   17.20
   0  -2   0  556.04   15.90
   0   2   0  574.04   17.60
   0   2   0  569.44   14.90
   0   2   0  614.34   17.40
   0   2   0  559.44   16.10
   1   2   0   40.50    7.00
  -1  -2   0   26.90    8.00
  -1  -2   0   54.69   10.40
   1   2   0   45.80    8.60
  -1  -2   0   46.80    3.50
  -1  -2   0   45.20    6.80
  -1   2   0   40.80    9.40
   1   2   0   58.09    6.00
  -1   2   0   33.60    7.90
  -1   2   0   41.50    8.70
  -1   2   0   41.90    8.20
   1   2   0   35.50    8.80
  -1  -2   0   53.39    7.30
  -1  -2   0   15.80    8.50
  -2   2   0  629.64   24.10
  -2  -2   0  643.44   24.10
  -2  -2   0  678.03   30.60
  -2   2   0  620.54   27.10
  -2  -2   0  623.94   21.10
   2   2   0  667.63   23.90
  -2  -2   0  632.04   23.90
  -2  -2   0  627.84   29.00
   2   2   0  639.14   22.00
   2   2   0  604.74   28.00
  -2   2   0  655.23   29.60
  -2   2   0  628.64   24.90
  -2  -2   0  648.04   22.10
  -2  -2   0  635.84   20.60
  -2  -2   0  645.44   19.40
   2   2   0  677.93   22.60
  -3  -2   0   28.50    7.60
   3   2   0   43.90    9.60
  -3  -2   0   60.79   17.30
  -3  -2   0   61.99   11.60
   3   2   0   30.30    8.40
  -3  -2   0   72.99    8.10
  -3   2   0   46.50   12.20
  -3   2   0   43.30   10.10
  -3  -2   0   55.69    9.00
   3   2   0   64.69   14.50
   3   2   0   36.10    8.60
  -3   2   0   50.49   15.90
  -3  -2   0   40.30    8.10
  -3  -2   0   51.09    9.50
  -3   2   0   26.00   13.90
  -4   2   0  177.38   20.10
  -4   2   0  172.38   17.40
  -4  -2   0  159.18   12.50
   4   2   0  137.89   15.10
  -4   2   0  168.78   25.40
  -4  -2   0  156.18   25.70
  -4  -2   0  147.39   14.40
  -4  -2   0  159.08   13.80
  -4  -2   0  157.88   13.80
  -4  -2   0  148.89   12.60
  -4  -2   0  192.28   24.80
   4   2   0  153.48   12.50
   4  -2   0  136.59   15.50
   4   2   0  172.78   22.70
   4   2   0  163.18   13.70
  -4   2   0  153.18   22.10
  -4  -2   0  178.98   19.40
  -5  -2   0   27.60   17.20
  -5  -2   0  -25.80   20.90
   5   2   0   -8.70   19.00
  -5   2   0   32.70   19.40
   5   2   0    5.00   11.60
  -5  -2   0   -0.20   20.00
  -5   2   0    0.40    7.90
  -5   2   0   19.20   16.70
  -5   2   0   34.60   22.30
   5  -2   0   -4.60   11.60
  -5   2   0    8.70   11.30
  -5   2   0   -2.50    7.80
   5   2   0    7.10    7.70
   5  -2   0   27.80   17.70
  -5  -2   0   10.70    7.90
  -5  -2   0   -5.00   10.90
  -6  -2   0    6.20   19.20
   6   2   0   -2.70   23.40
  -6   2   0   12.60   23.40
  -6   2   0   15.50   10.90
  -6   2   0   -9.60   23.70
  -6  -2   0   13.80   23.60
   6  -2   0   -7.00   22.00
  -6  -2   0   23.40   14.50
  -6  -2   0   26.50   24.00
  -6   2   0   60.09   20.50
   0   3   0    5.20    6.70
   0   3   0   -1.80    5.40
   0   3   0    3.30    3.30
   0  -3   0   -4.40    4.90
   0   3   0    0.80    5.80
   0  -3   0   -2.90    5.40
   0  -3   0   -8.90    6.40
   0   3   0  -17.80    6.60
   0   3   0   -9.90    5.40
  -1   3   0  143.09   10.20
   1  -3   0  137.19    8.50
  -1   3   0  120.39   11.20
  -1  -3   0  130.39   10.10
  -1   3   0  141.09   11.00
  -1  -3   0  124.99   10.40
  -1   3   0  145.09   11.30
  -1  -3   0  119.79    6.60
  -1  -3   0  131.29   11.90
  -1   3   0  133.59    9.00
   1   3   0  135.79   10.50
  -1  -3   0  137.49   12.80
   1   3   0  116.19   11.60
   1   3   0  141.79    9.80
  -1  -3   0  124.89   12.10
   1   3   0  140.89   12.20
   1  -3   0  132.99    7.70
   1   3   0  140.29    9.60
  -2  -3   0   17.40   13.50
   2   3   0   32.90    8.50
  -2  -3   0   26.90    9.80
  -2   3   0   28.80   11.30
  -2  -3   0   38.00    7.80
  -2   3   0   35.10   10.10
  -2   3   0   19.60   10.40
   2   3   0   38.30    7.40
  -2   3   0    9.80   12.00
  -2  -3   0   29.20   11.80
  -2  -3   0    4.60    7.70
  -2  -3   0   46.80    5.20
  -2  -3   0   18.80    9.10
   2   3   0   17.00   10.80
  -2  -3   0   44.10    8.70
  -3  -3   0  120.79    9.30
  -3  -3   0  108.89   17.80
   3   3   0  118.79   16.60
  -3  -3   0  105.39   19.50
  -3   3   0  123.99   14.20
  -3   3   0  135.39   16.00
  -3   3   0   76.59   17.60
   3   3   0  124.69   11.70
  -3  -3   0   94.79   10.60
  -3  -3   0  125.29   12.10
  -3  -3   0  100.99   12.30
  -3  -3   0  135.59   11.40
  -3  -3   0  114.99   14.00
  -3   3   0  151.88   17.90
   3   3   0   78.09   11.70
  -4  -3   0   43.30   11.40
  -4  -3   0   62.49   20.10
  -4  -3   0   37.10    7.80
  -4  -3   0   32.20   10.40
   4   3   0   53.99   11.30
  -4   3   0   73.59   16.90
  -4  -3   0   36.50   10.40
  -4  -3   0   35.70   13.50
  -4   3   0   24.40   18.80
  -4   3   0   63.79   18.30
   4   3   0   60.99   10.50
  -4  -3   0   50.19   20.40
   4   3   0   28.70   17.00
  -4   3   0   54.89   13.90
  -4  -3   0   48.00    9.70
   4   3   0   62.19   11.70
   5  -3   0  -15.50   11.20
  -5  -3   0  -11.30   16.00
  -5  -3   0   -0.70   11.90
   5   3   0    6.20   18.60
   5  -3   0  -12.40   17.10
  -5   3   0   20.80    7.20
  -5   3   0   12.20   16.30
  -5  -3   0  -22.50   18.10
  -5  -3   0  -12.70   21.30
  -5   3   0    1.60   20.30
   5   3   0    7.20   11.30
  -5   3   0    1.60    6.80
  -5   3   0  -13.50   11.40
  -5   3   0   -3.20   21.30
  -6  -3   0   17.90   23.80
  -6   3   0   21.10   10.30
  -6  -3   0   44.10   26.80
  -6   3   0   23.70   19.10
  -6  -3   0  -26.60   17.80
  -6   3   0   -0.10   25.00
   6  -3   0   10.00   14.40
  -6   3   0  -13.60   21.70
   6  -3   0   -1.90   21.00
   6   3   0   17.80   23.20
  -6  -3   0   36.60   16.20
   0   4   0 2730.53   70.09
   0  -4   0 2736.33   69.89
   0   4   0 2672.53   71.29
   0  -4   0 2788.22   69.39
   0   4   0 2694.53   69.79
   0   4   0 2847.22   67.49
   0   4   0 2895.31   72.89
   0  -4   0 2716.43   71.49
   0   4   0 2804.02   69.89
  -1   4   0  128.49    9.30
  -1  -4   0  140.09    6.90
   1   4   0  143.19   11.20
  -1  -4   0  110.39   10.60
   1  -4   0  116.49    8.90
   1   4   0  135.69   12.70
  -1  -4   0  150.68   12.70
   1   4   0  149.69   11.80
  -1   4   0  133.29    9.70
  -1   4   0  120.69    7.10
  -1  -4   0  145.39   13.30
  -1  -4   0  188.08   12.80
  -1   4   0  119.59   11.70
   1  -4   0  135.49    9.40
   1   4   0  157.38   10.90
  -1   4   0  125.39    6.90
   1   4   0  141.59   13.80
  -1  -4   0  134.29   13.10
  -2  -4   0  187.08   14.10
  -2  -4   0  175.78   18.90
  -2  -4   0  179.88   14.50
  -2   4   0  185.38   15.70
  -2   4   0  167.68   17.10
  -2  -4   0  163.88   13.80
  -2  -4   0  165.48   15.30
   2   4   0  139.69   12.90
  -2   4   0  167.78   15.00
  -2   4   0  166.08   15.50
   2   4   0  169.38   12.20
  -2  -4   0  158.28   16.90
   2   4   0  176.48   16.50
  -3   4   0  -13.70   10.50
  -3  -4   0   -9.00   12.30
  -3  -4   0    7.10    4.60
  -3  -4   0   16.60    9.30
  -3   4   0   19.30   13.90
   3   4   0   14.60    8.90
   3   4   0   17.80   13.40
  -3  -4   0   35.80   10.40
   3   4   0   23.00    8.10
  -3  -4   0   17.60    8.50
  -3  -4   0    0.20    7.80
  -3   4   0    7.00   11.80
   3   4   0    0.70    9.50
  -3  -4   0   -0.80   14.30
  -3   4   0   -1.40    9.50
  -3  -4   0    0.50    8.80
  -4   4   0   21.40   16.80
   4   4   0   33.60   10.80
  -4  -4   0   13.70   19.20
  -4  -4   0   11.30   12.70
   4   4   0   27.40   17.10
  -4  -4   0   32.70   12.20
  -4  -4   0   18.80   11.90
  -4  -4   0   23.40    9.90
   4   4   0   49.20   12.10
  -4  -4   0   15.90   17.00
  -4  -4   0   32.20   10.60
   4   4   0   18.60   10.00
  -4   4   0    5.50   13.40
  -4   4   0   20.30   13.50
  -4   4   0   45.20   19.40
  -5  -4   0   62.29   22.60
  -5   4   0   14.00   18.50
  -5  -4   0   44.50   23.40
   5  -4   0   18.30   13.40
  -5   4   0   26.90   16.60
  -5   4   0   37.80   14.50
   5   4   0   13.30   12.70
  -5   4   0    9.70   21.30
  -5  -4   0   16.50   14.10
   5   4   0   28.70   21.30
  -5  -4   0   67.19   18.30
   6  -4   0    8.40   14.60
  -6  -4   0   24.90   25.40
  -6  -4   0   11.10   23.90
   6   4   0   -7.60   22.00
  -6   4   0    5.20   25.30
  -6   4   0  -14.40   20.90
  -6   4   0   20.20   19.10
   6  -4   0  -29.40   20.40
  -6   4   0   -1.00    8.90
  -6  -4   0  -10.30   19.50
  -6  -4   0    7.80   15.60
   0  -5   0   -6.70    7.60
   0  -5   0   -4.40    7.00
   0   5   0    4.40    8.10
   0  -5   0   15.30    9.50
   0   5   0   -6.70    7.50
   0   5   0   23.70   10.00
   0   5   0    9.10    9.20
   0   5   0    6.20    8.30
   0   5   0    4.50    4.80
   1   5   0    6.80    8.20
   1   5   0    0.50   10.10
  -1  -5   0    6.50    9.00
  -1  -5   0    8.10    4.40
  -1   5   0    6.30    9.10
   1  -5   0    1.10    5.80
   1   5   0   14.80    9.20
   1   5   0   -4.90    8.70
  -1   5   0   -0.10    5.30
  -1   5   0    3.00    7.60
  -1   5   0    7.40    5.60
   1   5   0    6.30    8.00
  -1   5   0   -7.60    7.00
  -1   5   0   -4.70    5.80
  -1  -5   0    1.20    9.20
  -1  -5   0    8.70    9.30
  -1  -5   0   10.50    8.60
   1  -5   0    7.10    7.30
  -1  -5   0   21.90   10.50
  -2   5   0  202.88   15.70
   2   5   0  180.68   14.80
   2   5   0  180.88   17.50
  -2   5   0  228.58   18.00
   2   5   0  196.08   15.90
   2   5   0  243.68   18.40
  -2  -5   0  265.17   20.40
  -2  -5   0  225.28   16.10
  -2   5   0  223.18   18.00
  -2   5   0  248.58   19.00
  -2  -5   0  225.68   20.60
  -2  -5   0  222.98   16.30
  -2  -5   0  200.78   18.30
   3   5   0   -7.10   11.50
  -3   5   0   -3.30   10.50
  -3  -5   0   -1.70    9.50
  -3  -5   0   -6.20    9.50
  -3  -5   0    2.00    8.60
   3   5   0    4.70    9.30
   3   5   0    1.50    8.10
  -3  -5   0    8.70   10.10
  -3   5   0  -12.70   12.40
  -3  -5   0   -4.10   14.70
  -3  -5   0    5.00   13.80
   3   5   0    4.70   10.50
  -3   5   0   -3.10   11.10
  -3  -5   0    4.00    8.00
  -3   5   0    5.60   10.40
  -4  -5   0   55.99   13.60
   4   5   0   69.69   12.50
  -4  -5   0   34.30   10.70
   4   5   0   33.30   13.10
  -4  -5   0   46.30   19.30
  -4   5   0   33.60   17.10
  -4   5   0   35.00   14.90
  -4   5   0   35.90   15.30
  -4  -5   0   45.10   11.90
  -4  -5   0   30.90   20.00
   4   5   0   54.39   12.30
   4   5   0   67.99   18.90
  -4   5   0   36.50   19.00
  -4  -5   0   59.09   15.50
  -5  -5   0   97.29   25.80
  -5   5   0  166.98   23.40
  -5   5   0  117.79   23.80
  -5  -5   0  102.79   27.60
  -5   5   0  124.09   19.20
   5  -5   0   50.49   16.60
  -5  -5   0  133.79   21.30
  -5  -5   0   95.79   18.00
  -5   5   0  120.39   26.80
   5   5   0  127.69   25.90
   6   5   0   78.49   27.90
   6  -5   0   52.19   17.70
  -6  -5   0   76.19   24.60
   6  -5   0   46.10   23.50
  -6  -5   0   89.39   29.90
  -6   5   0   89.89   25.70
  -6   5   0   44.10    9.10
  -6   5   0   60.49   21.60
  -6  -5   0   40.50   18.10
  -6   5   0   45.40   26.60
  -6  -5   0   59.79   27.90
   0  -6   0    5.50    8.40
   0   6   0  -13.10    8.70
   0  -6   0   -2.40    7.40
   0   6   0    8.20   11.00
   0   6   0    6.10    5.00
   0  -6   0    2.20   10.00
   0   6   0   11.50    8.40
   0   6   0   24.20   10.90
   0   6   0   -2.70    8.30
   1   6   0   -2.90   11.40
   1   6   0   -8.00    8.30
   1   6   0   -8.10    9.30
  -1  -6   0    9.80    5.20
  -1  -6   0    0.40    8.70
  -1   6   0   14.00    7.00
  -1   6   0    0.50    6.50
  -1  -6   0   13.60   11.10
  -1  -6   0    4.60    9.20
  -1  -6   0    6.00    9.60
  -1   6   0    7.50    6.70
  -1  -6   0    8.70    9.70
  -1   6   0   -0.40    6.70
  -1   6   0    1.30    9.30
   1  -6   0   13.50    8.20
   1  -6   0    1.70    6.60
   1   6   0   -8.50    9.30
   1   6   0    6.80    9.50
  -1   6   0   15.40    8.60
   2  -6   0  463.55   15.80
   2   6   0  474.55   23.90
  -2   6   0  491.15   21.30
   2  -6   0  486.75   16.40
  -2  -6   0  496.95   23.50
  -2   6   0  515.05   24.90
  -2  -6   0  486.95   23.90
  -2  -6   0  538.85   28.00
   2   6   0  421.46   27.10
  -2  -6   0  466.05   26.30
   2   6   0  517.45   27.40
   2   6   0  404.86   22.30
  -2   6   0  449.26   24.50
  -2  -6   0  443.56   27.40
  -2   6   0  485.95   15.70
  -2   6   0  465.45   17.20
  -3  -6   0  102.39   18.90
   3   6   0  113.19   15.30
  -3   6   0  110.79   17.70
   3   6   0  105.59   17.50
  -3   6   0  120.99   15.70
  -3  -6   0  109.69   19.80
  -3   6   0  111.59   16.30
   3   6   0  132.09   14.70
  -3  -6   0   94.19   14.50
   3   6   0  130.29   14.30
  -3  -6   0  127.29   16.10
  -3  -6   0  127.79   15.40
  -3   6   0  139.39   17.50
  -4  -6   0   19.40   11.20
  -4   6   0   24.00   15.40
  -4  -6   0   35.00   12.80
   4   6   0   33.90   12.50
  -4  -6   0   18.40   13.40
   4   6   0   30.30   15.80
  -4   6   0   34.10   16.00
  -4   6   0   10.20   17.00
   4   6   0   34.60   18.20
   4   6   0   65.89   13.30
  -4  -6   0   44.40   14.70
  -4   6   0   35.30   15.50
  -4  -6   0    7.90   19.30
  -5  -6   0    9.50   20.30
  -5  -6   0   14.30   22.10
  -5   6   0   40.30   22.70
  -5   6   0   -0.70   15.10
  -5  -6   0    8.50   16.20
  -5   6   0   -0.50   16.90
  -5   6   0    7.00   16.40
   5   6   0   28.90   21.10
  -5  -6   0   12.40   14.60
  -6  -6   0   12.60   25.10
  -6  -6   0    0.50   20.30
   6  -6   0  -31.00   14.20
  -6   6   0    0.20   18.80
  -6  -6   0   34.00   18.00
  -6   6   0   11.70   24.20
  -6  -6   0   51.29   25.70
   6  -6   0   20.70   20.80
  -6   6   0    5.10   22.90
   6   6   0   -0.20   25.40
   0   7   0   -1.90    8.70
   0   7   0    9.30   10.70
   0   7   0   13.70    9.50
   0  -7   0   -5.70    7.80
   0  -7   0  -10.80    8.20
   0   7   0    6.40    9.30
   0  -7   0    7.60   10.50
  -1   7   0  756.62   28.10
   1   7   0  746.13   30.10
   1   7   0  723.93   27.90
   1   7   0  724.93   28.90
  -1   7   0  745.83   25.40
  -1   7   0  741.63   24.70
   1   7   0  762.22   31.50
   1   7   0  751.82   27.70
   1  -7   0  725.73   27.60
  -1  -7   0  755.22   32.20
   1   7   0  707.63   32.00
   1  -7   0  747.63   25.50
  -1  -7   0  732.63   22.40
  -1   7   0  727.83   29.40
  -1   7   0  741.23   25.60
  -1  -7   0  717.73   28.60
  -1  -7   0  715.43   28.90
  -1   7   0  745.43   22.80
   2   7   0   16.00    9.80
  -2  -7   0   38.80   11.80
  -2  -7   0   26.90   10.50
  -2  -7   0   13.40   13.00
  -2   7   0   10.60    5.80
  -2   7   0    8.60    6.00
  -2   7   0   11.80    7.30
  -2   7   0    9.00    5.50
  -2  -7   0    1.40   11.30
   2   7   0   22.30   11.00
   2   7   0    8.70    9.10
  -2   7   0    4.80   10.90
  -2  -7   0   14.10    5.10
   2   7   0    4.20   10.80
   2  -7   0    6.90    6.40
  -2   7   0   14.30   11.70
   2   7   0    7.60   11.90
  -2  -7   0    6.40   12.50
   2  -7   0   12.70    6.30
   3   7   0   15.50    9.80
  -3  -7   0    5.70   11.60
  -3  -7   0   34.10   16.10
  -3  -7   0    9.30   10.70
   3   7   0   40.00   13.20
  -3   7   0    7.90   13.40
   3   7   0   12.60   11.10
  -3  -7   0   26.30   12.30
  -3   7   0   28.30   11.70
   3   7   0   -7.60   13.40
  -3  -7   0   16.80   15.80
  -3   7   0   29.80   13.30
  -3  -7   0   12.40   11.30
  -3   7   0   15.00   13.10
  -4   7   0  445.16   34.40
  -4  -7   0  498.95   30.30
   4   7   0  415.66   26.40
   4   7   0  385.66   33.20
  -4  -7   0  459.55   30.30
  -4  -7   0  404.46   35.90
  -4  -7   0  436.26   28.70
  -4   7   0  412.66   29.00
  -4   7   0  434.16   30.60
  -4   7   0  362.26   28.40
  -5  -7   0    5.10   16.10
  -5   7   0  -25.60   16.00
  -5  -7   0    3.30   20.90
  -5   7   0  -18.20   17.60
  -5   7   0   34.50   21.90
  -5  -7   0   20.10   22.10
   5   7   0   -6.20   18.80
  -5   7   0   18.30   16.90
  -5  -7   0   -9.30   14.70
  -6   7   0   14.60   25.70
   6  -7   0   31.60   15.10
  -6   7   0   -2.80   20.00
  -6   7   0   41.90   22.40
   6   7   0   50.89   26.00
   6  -7   0   41.40   24.00
   6   7   0   13.80   23.40
   6  -7   0   11.00   16.70
  -6  -7   0   11.50   23.70
   0   8   0  227.98   16.40
   0   8   0  266.27   18.80
   0   8   0  240.78   17.20
   0   8   0  251.57   12.90
   0  -8   0  205.68   17.60
   0  -8   0  283.37   17.00
   0  -8   0  239.78   18.90
   0   8   0  216.78   20.20
   0   8   0  220.98   18.90
  -1   8   0  283.07   16.60
  -1   8   0  267.27   17.60
  -1   8   0  306.57   21.60
  -1   8   0  310.17   20.70
  -1  -8   0  286.47   19.70
   1   8   0  291.37   23.90
  -1  -8   0  300.27   21.40
   1  -8   0  294.27   17.20
   1  -8   0  296.27   20.30
   1   8   0  301.37   22.00
  -1   8   0  268.67   22.70
   1   8   0  313.57   21.50
  -1  -8   0  329.17   25.60
   1   8   0  317.47   18.60
  -1  -8   0  284.07   21.10
  -1  -8   0  297.07   13.60
   1   8   0  264.07   20.90
  -1   8   0  311.47   18.10
   1   8   0  294.67   19.70
  -1   8   0  287.47   13.30
  -2  -8   0   21.40   12.10
  -2  -8   0   24.70   11.10
   2  -8   0   16.00    7.50
  -2   8   0   21.80   11.00
  -2   8   0   10.60    6.50
  -2   8   0   29.00   12.80
   2   8   0   24.00   11.40
   2   8   0   33.50   10.60
   2   8   0   16.70   12.60
  -2  -8   0   15.30   12.90
  -2  -8   0   -5.50   11.70
  -2  -8   0   26.90    5.80
   2   8   0   12.10    9.90
   2   8   0   25.90   13.90
  -2  -8   0   19.80   12.60
   2  -8   0   22.60    7.30
  -2   8   0   28.80    8.80
  -2   8   0   20.70    6.90
  -2   8   0   16.10    7.50
  -3  -8   0   76.09   18.50
   3   8   0   76.39   13.40
   3   8   0   50.09   13.60
  -3  -8   0   86.59   15.10
  -3   8   0   95.79   17.90
  -3   8   0   63.79   15.60
  -3   8   0   79.29    6.50
   3   8   0   76.99   15.60
  -3   8   0   52.89    6.60
  -3  -8   0   84.49   16.00
   3   8   0  112.79   19.00
  -3  -8   0   72.69   18.80
  -3  -8   0   79.89   15.10
  -4  -8   0   33.40   15.80
  -4  -8   0   34.90   15.20
   4   8   0   29.40   12.50
  -4   8   0   27.00   17.40
   4   8   0   40.90   19.40
  -4   8   0    3.80   17.10
  -4   8   0    8.10   14.40
  -4  -8   0   18.60   18.80
  -4  -8   0   14.40   18.80
  -5  -8   0   29.40   18.40
  -5  -8   0   18.40   17.30
  -5  -8   0   -2.50   20.00
  -5   8   0    1.60   19.60
  -5  -8   0   35.20   23.50
  -5   8   0   -4.20   17.40
   5   8   0  -10.20   20.60
  -5   8   0   15.50   17.50
   6   8   0   21.60   26.70
  -6   8   0  -23.80   20.70
   6   8   0   22.90   24.80
  -6  -8   0    5.60   21.40
   6  -8   0    0.90   13.80
  -6  -8   0   34.50   26.90
   6  -8   0   20.20   17.30
  -6   8   0  -10.40   23.50
   0   9   0   13.30    6.50
   0   9   0  -21.50   13.80
   0   9   0   11.60   13.00
   0   9   0   -8.50   10.20
   0  -9   0   13.70    9.60
   0   9   0    2.10   11.50
   0   9   0    2.10   10.50
   0  -9   0   -0.70   10.40
   0  -9   0   16.00   11.90
   1   9   0  144.69   15.90
   1  -9   0  117.09   12.80
   1   9   0  116.39   14.90
  -1   9   0  130.59   17.30
  -1   9   0  140.69    9.10
  -1  -9   0  130.89   15.10
   1   9   0  112.19   15.60
  -1   9   0  138.79   19.70
  -1  -9   0  138.69   17.20
   1   9   0   99.09   12.50
  -1   9   0  152.78   13.50
  -1  -9   0  141.69   15.50
  -1   9   0  115.19   13.60
   1  -9   0  121.59   14.40
  -1  -9   0  154.48   11.00
  -1  -9   0  126.19   15.00
  -1   9   0  133.99   15.30
   1   9   0  137.69   17.80
   1   9   0  129.59   18.50
  -2   9   0   52.19   10.40
  -2   9   0   53.49    8.90
   2  -9   0   58.49    9.10
  -2  -9   0   46.90   12.50
   2  -9   0   67.79    9.90
  -2  -9   0   44.90   14.80
   2   9   0   69.89   12.40
  -2  -9   0   36.70   13.40
  -2  -9   0   67.59   14.60
  -2  -9   0   45.20   14.60
  -2   9   0   59.09    9.90
   2   9   0   73.89   13.10
  -2   9   0   42.80   15.00
  -2   9   0   58.99   11.80
   2   9   0   40.40   15.20
  -2  -9   0   54.79    6.90
   2   9   0   44.50   14.10
  -2   9   0   61.59    8.90
   2   9   0   66.59   13.80
  -3   9   0  207.38   13.60
   3   9   0  239.18   21.10
   3   9   0  251.57   23.20
   3   9   0  215.08   19.50
  -3  -9   0  258.27   23.10
  -3  -9   0  261.07   25.60
  -3   9   0  231.78   13.10
  -3  -9   0  247.78   26.40
   3   9   0  243.38   26.20
  -3   9   0  230.18   21.30
  -3   9   0  225.68   24.20
  -3  -9   0  233.88   23.30
  -3  -9   0  252.17   21.20
  -3  -9   0  225.68   20.00
  -4  -9   0   -3.50   18.80
  -4  -9   0    8.40   14.40
  -4   9   0   -4.30   16.10
  -4  -9   0    3.30   15.60
   4   9   0   11.40   16.60
  -4   9   0    3.50   15.60
  -4  -9   0   -8.70   18.00
   4   9   0   -3.60   11.70
  -5   9   0    4.00   18.20
  -5  -9   0   19.00   22.80
  -5   9   0   -2.20   19.60
  -5  -9   0   39.30   24.00
  -5  -9   0   15.90   17.90
   5   9   0   -5.00   19.70
  -5  -9   0   -6.10   17.90
   6   9   0    0.10   23.00
  -6  -9   0    9.20   16.60
   6  -9   0   -2.30   14.50
   6  -9   0   -7.30   17.20
  -6  -9   0   -7.80   19.70
   6   9   0   51.89   26.50
  -6  -9   0  -13.80   24.40
  -6   9   0   16.30   23.80
   0  10   0   33.70    7.30
   0  10   0   36.90   17.50
   0  10   0   38.30   11.80
   0 -10   0   22.90   11.20
   0  10   0   47.30   14.40
   0 -10   0   39.10   13.70
   0  10   0   21.60   12.10
   0 -10   0   37.60   10.80
   1 -10   0   61.39   12.80
  -1  10   0   65.59   18.20
  -1 -10   0   76.29   13.90
  -1 -10   0   69.19   16.30
   1 -10   0   88.19   12.30
  -1  10   0  104.99   16.70
  -1 -10   0   79.99    9.50
   1  10   0   96.59   11.90
   1  10   0   71.89   14.60
   1  10   0   63.79   15.70
  -1  10   0  110.89   13.90
   1  10   0   90.49   17.90
  -1 -10   0   99.99   14.70
   1  10   0   69.79   13.70
  -1  10   0   78.89   14.30
  -1  10   0   81.39   12.20
  -1 -10   0   80.59   14.70
  -1  10   0   78.89    7.50
   1  10   0   80.49   15.00
   2 -10   0   17.90    8.70
  -2  10   0   17.60    9.90
  -2 -10   0   36.50   14.40
   2  10   0   36.20   15.60
  -2  10   0   26.30    8.90
   2  10   0   -6.10   12.60
  -2  10   0   42.00   10.80
  -2 -10   0   24.60   14.00
   2  10   0   18.40   12.70
   2 -10   0    8.10    9.00
  -2  10   0   27.20    8.50
  -2 -10   0   18.40   11.70
  -2  10   0   32.50   14.90
   2  10   0   15.80   12.00
   2  10   0   12.10   12.80
   2  10   0   24.80   11.50
  -2 -10   0   23.60    6.60
  -2  10   0   25.20   10.60
  -3  10   0   -4.70   12.80
   3  10   0    4.60   15.30
   3  10   0   10.90   13.70
  -3 -10   0   20.20   13.50
  -3  10   0    6.00    7.40
   3 -10   0   14.60    6.30
  -3  10   0    1.60    7.80
  -3 -10   0   18.90   15.00
   3  10   0    8.50   11.90
  -3  10   0    4.00    8.90
  -3  10   0   10.50    5.80
  -3 -10   0    8.90   14.30
   3 -10   0   14.50    6.30
  -3 -10   0   11.40   17.10
  -3  10   0   29.60   17.50
  -3 -10   0   11.50   15.60
   3  10   0   21.10   15.30
  -3 -10   0   26.80   12.90
  -4 -10   0    7.30   18.70
  -4 -10   0   24.80   16.70
  -4 -10   0   46.30   17.40
  -4  10   0    2.90    7.60
  -4  10   0   27.20   18.40
   4  10   0   26.60   18.90
  -4 -10   0   19.70   19.90
  -4  10   0    5.40    8.00
  -4  10   0   14.10   16.70
   4  10   0   30.70   13.50
  -5  10   0  -15.40   18.90
  -5 -10   0   -5.90   21.20
  -5 -10   0  -18.30   17.20
   5  10   0  -30.00   19.40
   5 -10   0   16.30   15.60
   5  10   0   -2.50   21.20
   6  10   0   63.89   27.40
   6  10   0   35.70   27.30
   6 -10   0   36.20   18.10
  -6 -10   0   45.30   28.50
  -6  10   0  123.29   27.90
  -6 -10   0   22.30   19.70
  -6 -10   0   95.69   24.50
   0 -11   0    2.30    9.40
   0  11   0    2.70   10.80
   0 -11   0  -10.50   10.70
   0  11   0    2.90    6.50
   0  11   0   18.50   12.30
   0 -11   0   12.40    9.00
   0  11   0   11.00   14.80
   0  11   0  -23.00   12.10
   0 -11   0    6.60   12.90
  -1 -11   0    6.00   11.30
  -1 -11   0    7.60   13.40
   1  11   0   18.90   14.90
   1 -11   0   30.00   11.80
  -1  11   0   31.80   13.60
  -1 -11   0    6.20    7.40
  -1  11   0    9.30   11.50
   1  11   0   13.40   12.10
  -1 -11   0   17.40   12.60
   1  11   0   35.90   12.60
  -1  11   0   29.20   12.80
  -1  11   0   -3.20   14.80
  -1 -11   0    6.10   11.30
   1 -11   0    2.30    9.70
   1  11   0    6.90    9.20
  -1  11   0    0.10    9.60
   1  11   0   29.50   14.70
  -1  11   0   15.00    5.70
  -1  11   0   -4.70   11.50
  -2 -11   0   54.09   14.30
  -2 -11   0   44.90   16.00
   2 -11   0   56.79   11.50
  -2 -11   0   51.69   16.70
  -2  11   0   59.99   12.40
   2  11   0   70.19   14.70
  -2  11   0   31.70   15.40
  -2 -11   0   57.59    8.10
   2  11   0   72.59   18.10
   2  11   0   44.40   13.70
   2 -11   0   48.30   10.20
  -2  11   0   41.10   12.10
  -2  11   0   71.69   11.60
   2  11   0   20.40   12.60
   2  11   0   62.39   16.60
  -2  11   0   63.09   10.80
   2  11   0   24.10   14.00
  -2 -11   0   60.99   14.50
  -2  11   0   34.00   10.00
   3  11   0   17.00   15.90
  -3 -11   0   43.90   19.40
   3 -11   0   18.20    7.50
  -3  11   0   27.70    7.60
  -3  11   0   30.20    9.60
   3  11   0   30.00   15.60
   3 -11   0   42.80    8.30
  -3 -11   0   16.20   16.50
  -3  11   0   33.60   18.20
   3  11   0   33.40   17.30
  -3 -11   0   35.00   14.20
  -3  11   0   52.59    9.80
  -3  11   0   21.70   10.90
   3  11   0   18.10   17.40
   3  11   0   39.70   14.70
  -3  11   0   34.10   14.00
  -4  11   0  155.98   22.20
  -4  11   0  124.89   11.90
   4  11   0  120.99   17.70
  -4 -11   0  150.08   22.50
  -4 -11   0   92.39   24.00
   4  11   0  138.19   25.70
  -4  11   0  115.89   12.60
  -4  11   0  122.79   24.00
   4  11   0  133.79   26.20
  -5 -11   0   21.00   19.70
  -5  11   0   25.70   11.70
  -5  11   0    7.90   19.50
  -5 -11   0   17.10   16.20
   5 -11   0   50.59   17.50
   5  11   0   21.50   21.50
  -5 -11   0    1.00   22.60
  -5  11   0   -2.20    8.50
   5  11   0    9.10   21.30
  -6 -11   0   -0.40   25.40
   6 -11   0   -0.70   16.60
  -6 -11   0   46.40   21.80
   6  11   0   22.70   26.40
   6  11   0   -6.80   23.70
  -6 -11   0  -14.60   20.10
   0  12   0   83.19   10.00
   0 -12   0   89.39   12.90
   0 -12   0   80.79   14.70
   0 -12   0   79.59   16.00
   0  12   0  109.99   15.20
   0 -12   0   79.89   13.50
   0  12   0  107.09   15.70
   0  12   0   94.99   17.50
  -1 -12   0   11.70   14.10
  -1 -12   0   -2.10    7.20
  -1  12   0    6.20   10.90
  -1 -12   0    3.30   11.90
  -1 -12   0   -4.40   11.90
   1 -12   0    5.20   11.40
   1  12   0   20.20   15.50
   1  12   0    6.70   12.00
  -1 -12   0   -4.30   11.50
  -1  12   0   -3.50   12.10
  -1  12   0    2.20   13.10
   1  12   0    3.40   12.50
  -1  12   0   30.60   16.90
   1 -12   0   -0.50   10.10
   1  12   0   -0.10    8.80
  -1  12   0  -12.80   12.10
   1  12   0   15.80   15.40
  -2 -12   0   14.20   15.90
  -2  12   0  -14.10   13.90
  -2 -12   0  -21.30   10.80
   2  12   0   -7.30   12.90
   2  12   0   15.50   15.40
   2  12   0   -0.40   12.90
  -2  12   0    3.90   11.00
   2  12   0   -9.20   11.10
  -2  12   0    2.00    9.00
  -2  12   0  -15.30   10.80
   2 -12   0   -6.40    9.10
  -2  12   0   -1.30    9.40
  -2 -12   0   -5.30   12.50
  -2 -12   0    3.40   14.30
  -2  12   0    5.00    8.70
  -2 -12   0  -13.20    6.30
   2  12   0   -1.10   12.10
   2 -12   0  -10.70    9.90
  -3  12   0   67.19    9.50
  -3 -12   0   58.69   20.40
   3  12   0   71.09   18.40
  -3 -12   0   52.29   15.60
  -3 -12   0   57.69   16.70
  -3  12   0   51.79   12.90
   3 -12   0   59.69    9.50
  -3  12   0   89.89   15.30
   3  12   0   64.69   16.40
  -3  12   0   55.99   11.30
   3 -12   0   69.29   10.70
   3  12   0   48.80   17.30
   3  12   0   53.29   20.10
  -3  12   0   48.40   19.70
   3  12   0   69.79   20.20
  -3 -12   0   95.79   21.00
  -3  12   0   68.59   11.40
   4  12   0  -15.60   18.20
  -4 -12   0    3.30   20.80
   4  12   0    0.40   17.00
  -4  12   0   -9.40   19.20
  -4  12   0    0.10   10.90
  -4 -12   0  -13.60   15.80
  -4 -12   0   26.50   16.20
  -4  12   0   28.70   16.90
  -4  12   0   -3.70   10.40
   4  12   0    3.30   24.30
   5  12   0  -15.00   22.80
   5 -12   0   28.30   18.10
  -5  12   0   14.70   10.00
  -5 -12   0   36.60   19.00
  -5 -12   0   19.20   23.60
   5  12   0   17.30   21.30
  -5 -12   0   26.80   19.80
   6 -12   0   35.80   19.80
  -6 -12   0   20.40   26.30
  -6 -12   0   29.20   20.10
   6  12   0  -18.10   22.40
  -6 -12   0   27.20   23.20
   6  12   0   -7.10   26.20
   0  13   0   15.00   13.00
   0 -13   0    5.80   12.40
   0 -13   0   -1.80   10.10
   0  13   0   22.00   13.90
   0 -13   0   31.80   14.80
   0  13   0    7.50   17.80
   0 -13   0    8.10    9.90
   0  13   0   -6.20   14.40
  -1  13   0  -21.60   12.30
   1  13   0   -3.30    8.90
  -1 -13   0    6.50    8.30
   1 -13   0    0.50   12.20
  -1 -13   0    0.40   12.90
   1  13   0   -7.20   13.50
  -1  13   0   12.90   14.20
  -1  13   0   -5.40   11.40
  -1  13   0  -11.50   18.00
  -1 -13   0    1.30   12.00
   1  13   0  -14.30   12.60
  -1 -13   0    0.90   12.80
  -1 -13   0   13.30   15.70
   1  13   0   18.10   16.70
   1 -13   0   -1.70   10.40
   1  13   0   20.30   16.00
  -2 -13   0    8.00   14.90
  -2 -13   0   23.30    8.10
  -2  13   0   17.90    8.70
   2  13   0   44.70   16.70
  -2  13   0   13.20   11.60
   2 -13   0   22.30   10.80
  -2  13   0    4.50   11.70
  -2  13   0   26.50   13.30
  -2 -13   0   46.50   17.30
   2  13   0   15.40   14.50
   2 -13   0   -4.60   11.40
  -2  13   0   18.30   10.40
  -2 -13   0   48.10   18.30
   2  13   0   10.70   17.00
   2  13   0   25.50   12.90
  -2  13   0   32.10   17.10
  -2 -13   0   15.40   13.60
   2  13   0   20.80   14.30
   3 -13   0   96.79   12.10
   3  13   0   75.39   17.40
  -3  13   0  107.89   15.20
  -3  13   0   99.29   13.60
  -3 -13   0   99.49   22.10
  -3 -13   0   80.49   21.60
  -3  13   0   96.49   15.30
   3  13   0   96.79   19.40
   3  13   0   69.89   20.30
  -3  13   0  113.69   22.80
  -3 -13   0   75.29   18.40
   3  13   0   48.90   20.90
  -4  13   0   12.80   12.50
   4  13   0   16.60   18.40
  -4 -13   0   34.40   22.40
  -4  13   0   35.30   20.80
  -4 -13   0   43.10   18.70
  -4 -13   0   47.40   19.00
   4  13   0   39.10   22.90
   5  13   0    9.50   23.20
  -5  13   0   10.00   11.50
   5 -13   0   47.80   19.00
  -5 -13   0   65.09   22.40
  -5 -13   0    9.50   19.00
   5  13   0   37.70   21.90
  -5 -13   0  -23.10   22.00
   6 -13   0   22.80   20.00
   6  13   0  -29.20   25.70
  -6 -13   0   24.40   23.80
  -6  13   0   30.90   10.40
   6  13   0   40.20   26.90
  -6 -13   0  -29.60   19.00
  -6 -13   0   10.40   27.90
   0  14   0   -7.10   15.60
   0  14   0   46.50   19.70
   0 -14   0   16.00   15.70
   0 -14   0   16.70   12.00
   0  14   0   35.00    9.40
   0 -14   0   30.40   12.60
   0  14   0   44.90   15.60
   0 -14   0   17.90   13.00
   0 -14   0   35.50   11.90
   0  14   0    3.90   13.10
  -1 -14   0    5.80   14.00
  -1  14   0   15.30   19.70
  -1  14   0    6.50   14.60
  -1 -14   0   -1.60    9.20
  -1  14   0   -9.70   14.90
   1  14   0   -3.90   17.50
   1  14   0   10.50    9.60
  -1 -14   0   -6.30   12.60
   1  14   0   11.60   13.80
  -1 -14   0    1.90   16.40
  -1 -14   0    0.70   13.50
   1  14   0    3.80   16.90
   1 -14   0  -10.40   12.00
  -1  14   0  -26.20   11.40
   1  14   0   -0.70   14.20
   1 -14   0    7.80   11.40
  -2 -14   0  137.39   22.30
  -2  14   0  103.69   14.70
   2  14   0  126.19   20.10
  -2  14   0  109.69   21.50
  -2 -14   0  137.49   19.70
  -2  14   0  124.89   18.70
   2 -14   0   82.99   13.90
   2  14   0   95.09   22.10
   2  14   0  122.99   19.30
   2 -14   0  144.39   17.80
  -2 -14   0  129.69   23.60
  -2  14   0  100.79   16.70
   2  14   0  118.39   20.70
  -2 -14   0  102.59   11.70
   2  14   0  112.89   17.40
  -2 -14   0  110.99   19.60
   3  14   0    1.00   17.70
   3 -14   0    6.00   10.10
  -3 -14   0    8.50   16.30
  -3 -14   0  -14.30   16.60
   3  14   0    8.00   18.90
  -3 -14   0  -36.60   17.70
  -3  14   0    8.30   18.80
   3  14   0    0.90   14.30
  -3  14   0   10.90   11.70
   3  14   0    2.70   14.90
  -3  14   0    9.40   13.80
  -4 -14   0   -0.50   18.60
  -4 -14   0  -19.40   16.30
  -4  14   0   -9.60   12.60
   4  14   0  -18.00   15.90
  -4 -14   0   34.10   23.10
   4  14   0   -0.70   20.70
   4 -14   0   16.90   16.40
  -5 -14   0  -16.60   19.50
   5  14   0   25.50   25.70
  -5  14   0   14.70   12.60
   5 -14   0   -2.60   18.60
  -5 -14   0  -25.20   16.70
   5  14   0   38.70   22.70
   0  15   0   22.40   16.60
   0 -15   0  -36.70   10.90
   0 -15   0   17.40   14.20
   0  15   0    3.30   15.30
   0  15   0  -14.30    9.20
   0  15   0    4.20   19.50
   0 -15   0   -5.10   10.80
   0  15   0    0.10   14.30
   0 -15   0   13.00   16.30
   1 -15   0    1.50   12.60
  -1 -15   0   -5.10    9.40
  -1 -15   0    4.40   17.80
  -1  15   0  -10.30   20.70
   1  15   0  -22.30   18.10
   1  15   0  -11.60   14.10
   1 -15   0   -4.40   12.10
  -1 -15   0   12.90   14.60
  -1  15   0  -15.90   14.80
   1  15   0    1.30    9.60
  -1 -15   0   -1.80   14.20
   1 -15   0    1.80   13.80
   1  15   0   11.20   15.70
  -1  15   0  -31.60   11.70
  -1 -15   0   -3.90   13.70
  -2 -15   0   85.39   11.60
   2 -15   0   52.49   15.80
   2  15   0   68.69   18.00
  -2 -15   0   85.69   19.30
   2  15   0   56.89   22.10
  -2 -15   0  108.29   23.80
  -2  15   0   65.99   18.40
   2  15   0  108.29   21.10
  -2  15   0   74.19   16.50
  -2 -15   0   73.69   18.00
  -2  15   0   98.19   22.70
  -2 -15   0   82.69   20.20
   2  15   0   57.39   15.60
  -2  15   0  101.29   23.10
   2  15   0   34.10   20.70
   3  15   0   29.40   20.90
  -3 -15   0   72.49   23.60
  -3 -15   0   49.20   21.20
   3  15   0   44.50   22.20
   3  15   0   31.80   17.70
  -3  15   0   53.49   22.30
  -3 -15   0   45.60   18.60
   3  15   0   56.39   18.70
  -3  15   0   81.59   18.10
   4  15   0   22.00   19.30
  -4  15   0   11.30   14.00
   4  15   0   60.39   24.50
  -4 -15   0   26.80   19.20
   4 -15   0   10.80   16.80
  -4 -15   0  -11.00   21.40
  -4 -15   0    2.90   18.40
   5 -15   0   -6.40   19.20
   5  15   0   36.50   23.50
  -5 -15   0    1.50   20.90
  -5  15   0   -2.00   13.00
   5  15   0   -8.30   23.90
  -5 -15   0   16.80   21.30
   0 -16   0    2.50   14.10
   0 -16   0   18.50   17.40
   0  16   0   -1.30   19.50
   0  16   0  -10.20   11.90
   0 -16   0    0.90   10.70
   0  16   0  -19.10   13.90
   0  16   0    2.40   17.10
   0 -16   0    1.30   12.90
   1  16   0   39.50   22.20
  -1 -16   0  -10.00   14.20
   1  16   0   26.10   11.10
  -1 -16   0   28.30   15.90
  -1 -16   0   11.90   19.00
   1 -16   0   16.70   15.70
   1 -16   0   28.40   14.80
  -1 -16   0   33.00   16.70
   1  16   0   39.30   17.30
  -1 -16   0   10.50   11.00
   1 -16   0  -11.20   12.30
  -1  16   0   28.90   17.30
   1  16   0    7.40   16.50
  -1  16   0   -4.30   21.80
  -1  16   0   -0.60   13.30
   2  16   0   22.00   21.30
  -2 -16   0   28.20   17.30
   2 -16   0   17.30   14.60
  -2 -16   0   62.69   20.80
   2  16   0   20.60   14.70
  -2 -16   0   16.20   20.00
   2  16   0   66.39   20.70
  -2 -16   0   16.80   10.10
   2  16   0   27.80   21.80
  -2  16   0   52.79   17.20
  -2 -16   0   34.80   17.20
  -3 -16   0  -29.50   19.10
  -3 -16   0  -42.10   26.90
   3 -16   0   -4.70   15.10
  -3  16   0   -3.60   15.00
   3  16   0  -11.60   14.20
   3  16   0   -3.30   22.10
  -3 -16   0  -32.80   16.60
   4  16   0   67.79   27.30
  -4 -16   0   58.29   25.20
  -4  16   0   41.70   16.10
   4  16   0   48.70   21.90
  -4 -16   0   54.79   22.40
   4 -16   0   42.40   19.10
  -4 -16   0   66.19   21.90
  -5  16   0    6.10   14.00
  -5 -16   0  -14.10   19.20
   5 -16   0   13.50   19.40
  -5 -16   0   38.90   22.90
   5  16   0   -4.40   26.30
   5  16   0  -10.50   21.60
   0 -17   0   -8.00   11.30
   0 -17   0  -11.90   13.10
   0  17   0   -3.30   16.40
   0 -17   0  -18.80   14.20
   0  17   0  -12.00   21.50
   0  17   0  -13.70   15.80
  -1  17   0   22.50   18.30
  -1 -17   0   22.20   16.20
   1 -17   0   17.20   14.50
   1  17   0   17.90   17.40
  -1  17   0   -8.10   22.00
  -1 -17   0   27.20   11.80
   1  17   0   32.50   19.10
   1  17   0   16.10   24.20
  -1 -17   0   16.70   16.90
   1  17   0   12.80   10.70
  -1  17   0   25.60   18.30
  -1 -17   0   26.70   19.70
   1  17   0   -4.20   18.60
  -2 -17   0    8.60    9.90
  -2 -17   0    3.40   19.60
  -2 -17   0    3.30   16.40
   2  17   0   22.60   22.50
   2  17   0    1.00   12.70
   2  17   0   10.20   20.80
   2 -17   0   13.90   15.00
  -2  17   0    8.40   16.80
  -2 -17   0    5.80   18.80
  -3 -17   0  -16.60   18.00
   3  17   0  -20.00   21.10
  -3 -17   0  -27.80   19.00
   3 -17   0   11.30   15.70
  -3  17   0  -19.30   15.10
   3  17   0   14.30   16.80
  -4 -17   0   27.90   24.10
  -4 -17   0   43.20   22.00
  -4 -17   0   10.00   19.80
  -4  17   0   27.30   16.40
   4  17   0   53.69   20.80
   4 -17   0   58.09   20.40
   4  17   0   15.30   26.60
   5  17   0    9.90   28.10
  -5  17   0  -18.50   14.60
  -5 -17   0  -19.30   22.20
  -5 -17   0  -31.80   20.70
   5  17   0   34.70   24.50
   5 -17   0   13.10   19.80
   0  18   0    0.90   16.00
   0 -18   0   19.70   17.20
   0  18   0   12.60   24.70
   0  18   0   38.60   18.10
   0 -18   0   18.90   13.50
   0 -18   0   -2.90   14.20
  -1  18   0   34.20   25.00
  -1  18   0   54.19   20.50
   1  18   0   70.09   20.30
   1  18   0   76.19   29.30
  -1 -18   0  109.49   21.90
   1  18   0   77.29   21.90
  -1 -18   0   65.89   14.40
   1 -18   0  100.79   18.60
  -1 -18   0   63.69   18.90
   2 -18   0  119.89   21.60
  -2 -18   0  149.39   39.00
   2  18   0  132.79   28.80
  -2  18   0  114.19   22.10
   2  18   0  123.09   19.30
  -2 -18   0   92.79   22.10
   2  18   0  134.59   27.30
  -2 -18   0  119.49   24.60
   3  18   0   -4.40   21.50
  -3 -18   0   -1.70   21.70
   3 -18   0   13.80   17.00
   3  18   0   -3.80   17.20
  -3  18   0    5.90   17.10
  -3 -18   0  -13.20   19.10
   4 -18   0  -13.10   16.10
   4  18   0    7.00   20.80
  -4 -18   0    1.50   21.30
  -4 -18   0  -32.90   21.50
   4  18   0   -2.40   25.90
  -4  18   0   11.70   17.50
  -4 -18   0  -39.60   18.40
   5  18   0   13.30   24.20
  -5 -18   0    2.90   22.20
  -5 -18   0   17.30   24.00
  -5  18   0   -2.30   15.90
   5 -18   0   21.00   20.70
   5  18   0   -9.90   27.70
  -5 -18   0    7.70   25.80
   0 -19   0   -4.90   14.60
   0 -19   0   -8.10   13.50
   0  19   0   10.70   19.10
   0  19   0  -24.40   23.10
   1  19   0   33.90   27.20
  -1  19   0  -10.10   19.20
  -1 -19   0   21.70   19.40
   1  19   0    2.00   19.70
  -1 -19   0   12.80   12.80
   1  19   0   -9.00   17.30
  -1 -19   0    8.00   17.40
   1 -19   0   20.70   14.70
  -1  19   0   30.20   27.40
  -2  19   0  -12.50   18.80
   2  19   0   -5.80   25.40
   2 -19   0    8.70   15.80
   2  19   0   -8.20   13.20
  -2 -19   0  -13.60   19.10
   3  19   0   -7.70   16.20
  -3 -19   0   34.90   24.40
   3 -19   0   41.90   18.90
  -3  19   0    7.70   18.40
   3  19   0   38.60   26.70
  -3 -19   0   54.59   22.20
   4  19   0   19.80   29.40
  -4 -19   0   -3.20   22.10
  -4  19   0   19.90   17.70
  -4 -19   0  -12.00   24.20
   4  19   0  -31.20   19.60
  -4 -19   0  -35.00   19.90
   4 -19   0   10.50   18.60
   0 -20   0   44.50   27.00
   0  20   0   63.69   23.40
   0 -20   0   58.99   17.00
   0  20   0   38.40   28.20
  -1  20   0  -17.90   18.80
   1  20   0  -16.50   18.40
  -1 -20   0   10.40   17.30
   1 -20   0  -17.60   15.00
   1  20   0  -23.70   25.20
  -1  20   0   -7.20   25.90
  -1 -20   0   19.10   20.70
   1  20   0   11.30   21.10
  -1 -20   0    4.80   12.90
  -2  20   0    9.80   19.50
   2 -20   0   22.50   16.50
  -2 -20   0   12.10   21.20
   2  20   0  -27.30   26.00
   3  20   0   13.60   18.10
   3  20   0    2.70   28.20
  -3 -20   0   21.00   23.80
  -3  20   0   15.40   20.30
   3 -20   0   17.10   18.40
  -4 -20   0  -32.70   21.40
  -4 -20   0  -12.90   21.50
   4  20   0   -3.50   26.70
  -4  20   0   16.20   18.50
   4  20   0    1.60   22.10
  -4 -20   0   21.40   25.70
   4 -20   0   40.50   21.10
   0  21   0   -0.20   20.90
   0 -21   0    6.90   15.50
   0  21   0   43.00   28.50
  -1  21   0    1.90   20.50
  -1  21   0  -10.70   25.70
   1 -21   0   -2.30   15.90
  -1 -21   0  -17.70   12.20
  -1 -21   0   -5.10   18.30
   1  21   0   33.20   21.90
   1  21   0   -3.40   28.00
   2 -21   0   -1.40   16.80
  -2  21   0    5.90   19.80
  -2 -21   0    4.10   21.20
   2  21   0  -17.80   27.60
  -3 -21   0   37.60   25.00
   3  21   0   13.00   30.90
   3 -21   0  -14.40   17.00
  -3  21   0   25.20   21.50
  -4  21   0  -15.00   19.40
  -4 -21   0   11.80   25.70
   4  21   0  -13.20   22.80
   4 -21   0   41.40   21.20
   4  21   0  -34.80   27.20
  -4 -21   0    8.90   23.10
   0  22   0   59.29   24.50
   0 -22   0   79.49   19.70
   0  22   0   10.60   28.50
  -1 -22   0   -3.70   14.30
   1  22   0   30.10   36.20
  -1  22   0   29.50   28.90
  -1  22   0   59.19   24.20
   1  22   0  -17.00   26.40
   1 -22   0   22.80   18.20
  -2  22   0   -6.10   20.70
   2  22   0   29.90   32.00
  -2 -22   0    3.60   21.90
   2 -22   0   21.20   18.30
   3  22   0  -38.90   28.70
   3 -22   0   45.50   21.40
  -3 -22   0   29.00   26.00
  -3  22   0   77.89   23.20
   0 -23   0   -0.50   16.40
   0  23   0  -15.20   22.60
   0  23   0  -13.90   28.80
  -1 -23   0   -9.30   14.80
   1 -23   0    9.50   18.50
  -1  23   0  -20.20   22.60
   1  23   0  -30.20   28.10
   2 -23   0  -20.10   16.70
   2  23   0  -32.20   31.20
  -2  23   0   35.70   23.90
  -2 -23   0  -33.70   20.90
  -3  23   0   66.29   25.20
  -3 -23   0   21.80   27.30
   3  23   0   36.80   36.00
   3 -23   0   54.09   22.70
   0 -24   0   44.90   19.60
   0  24   0   51.39   26.00
   0  24   0   27.30   30.00
   1 -24   0   -2.40   19.30
   1  24   0   15.40   33.00
  -1  24   0   14.70   24.20
  -2  24   0  -32.60   21.80
   2 -24   0   24.60   19.30
   2  24   0  -15.60   33.10
   3 -24   0    4.50   20.70
  -3 -24   0   37.30   27.90
  -3  24   0   22.10   24.40
   3  24   0   25.00   36.90
   0 -25   0   -1.70   18.40
   0  25   0   31.70   34.00
   0  25   0  -20.80   24.80
   1  25   0   -3.90   32.00
   1 -25   0  -11.20   19.60
  -1  25   0  -16.90   24.50
   2 -25   0    7.80   20.20
  -2  25   0   43.50   27.20
   2  25   0  -15.20   33.60
   0  26   0  -38.60   33.00
   0 -26   0   26.80   20.80
   0  26   0    5.80   27.40
   1  26   0    6.50   33.10
   1 -26   0  -17.70   19.70
  -1  26   0   19.60   26.80
   0   0  -1    2.60    1.90
   0   0   1    1.30    1.60
   0   0   1   -0.50    1.20
   1   0   1  757.02   22.90
  -1   0  -1  741.33   19.00
  -1   0   1  738.33   20.40
  -1   0  -1  758.62   21.50
  -1   0   1  761.92   21.10
  -1   0   1  778.82   23.50
   1   0  -1  748.83   20.30
  -1   0  -1  761.62   26.30
  -1   0  -1  771.82   24.50
   1   0  -1  746.53   21.20
  -1   0  -1  763.82   19.00
  -1   0   1  756.22   25.20
  -1   0  -1  768.72   20.90
  -1   0   1  763.62   21.70
  -1   0   1  750.22   25.60
  -1   0  -1  763.62   21.40
   1   0   1  778.22   21.30
  -2   0   1    5.30    5.30
  -2   0   1    6.80    5.60
  -2   0  -1    5.30    3.90
  -2   0  -1    5.00    6.50
  -2   0  -1    2.80    7.50
   2   0   1    8.80    5.90
   2   0   1    3.70    5.40
  -2   0   1    2.90    7.20
  -2   0  -1   11.40    6.50
   2   0   1   -2.80    6.40
  -2   0   1   12.30    8.70
   2   0  -1    7.50    4.80
  -2   0   1    6.00   11.50
  -2   0  -1   14.10    5.30
  -2   0  -1   10.80   12.40
  -2   0  -1    7.50    3.80
  -2   0  -1   17.90   10.40
  -2   0   1    9.10   11.20
  -3   0  -1    6.10    7.60
  -3   0  -1   -3.70   10.00
  -3   0  -1    8.10    5.40
  -3   0  -1    6.90    4.90
   3   0  -1    8.60    7.10
  -3   0  -1  -15.30   12.20
  -3   0   1   11.90   11.80
   3   0  -1   -2.10    9.40
  -3   0   1  -20.10   13.20
   3   0   1    5.60    5.90
  -3   0   1   14.40    4.50
  -3   0   1    4.40   13.10
  -3   0   1    1.60    5.00
   3   0   1    9.50    5.60
  -3   0  -1   10.30    5.50
  -3   0   1   -4.50    4.80
  -3   0  -1   -2.00    6.30
   3   0  -1    7.90    6.10
  -3   0   1   -3.10    7.10
   3   0   1   11.90    8.20
  -3   0  -1    8.60   14.60
   3   0  -1    2.60    5.00
  -3   0   1   -6.90    5.40
   4   0   1   44.80   16.70
   4   0   1   72.39   12.90
  -4   0   1   35.10   17.90
   4   0  -1   72.19    6.90
  -4   0  -1   77.29   21.90
  -4   0  -1   63.69    9.20
  -4   0  -1   55.59   10.70
   4   0  -1   58.49   17.00
  -4   0   1   46.80   19.50
  -4   0   1   54.69    9.00
  -4   0  -1   75.09   19.70
  -4   0   1   57.99    8.50
  -4   0  -1   66.59    7.80
   4   0  -1   56.99    6.80
  -4   0  -1   52.89    8.10
   4   0   1   58.79    7.10
  -4   0  -1   44.50   14.30
  -4   0  -1   79.49   10.00
  -4   0   1   55.29   11.70
   4   0  -1   52.99   11.10
  -4   0   1   75.39   17.30
  -5   0  -1   32.50   16.50
  -5   0   1   26.80   10.80
   5   0   1   45.10   13.70
  -5   0  -1   29.10   11.00
   5   0  -1   17.20   17.90
  -5   0   1    8.00   18.90
  -5   0  -1   21.90   22.50
  -5   0   1   -1.50   21.80
  -5   0  -1   60.59   22.30
   5   0   1   14.40   18.80
  -5   0   1   23.20   17.40
  -5   0   1   40.30   12.80
   5   0  -1   -9.80   10.50
  -6   0  -1   -4.30   20.90
  -6   0  -1    8.80   26.40
  -6   0  -1   11.40   17.30
  -6   0   1  -58.09   21.20
  -6   0   1   10.90   12.70
   6   0  -1   20.00   22.70
   6   0   1  -10.70   22.60
  -6   0   1   12.90   23.60
  -6   0   1   23.00   19.60
  -6   0  -1   21.30   13.20
   0  -1  -1   65.79    4.10
   0   1  -1   72.29    4.20
   0   1  -1   75.59    5.70
   0   1   1   73.39    4.00
   0   1  -1   60.39    3.30
   0   1  -1   72.49    4.40
   0   1   1   68.09    4.20
   0   1   1   65.79    4.30
   0   1   1   67.49    4.50
   0   1  -1   75.19    4.70
   0  -1   1   66.59    3.90
   0   1  -1   63.59    4.30
   0  -1  -1   68.69    4.50
   0   1   1   69.59    4.80
   0  -1  -1   66.99    4.60
   0  -1   1   66.29    4.30
   0   1   1   72.89    4.50
   0  -1   1   65.89    3.00
   0  -1  -1   64.49    3.90
   0  -1   1   69.89    4.10
   0  -1   1   66.89    4.90
   0   1   1   70.39    3.70
  -1  -1  -1 1285.37   37.10
  -1   1   1 1244.68   37.10
  -1  -1  -1 1318.57   34.10
  -1  -1  -1 1269.47   38.70
  -1  -1  -1 1305.77   33.30
  -1  -1  -1 1320.27   34.40
  -1   1   1 1304.87   35.40
   1  -1   1 1289.97   32.20
  -1   1   1 1308.77   36.70
   1  -1   1 1240.78   32.20
   1   1  -1 1326.07   32.90
   1   1  -1 1316.77   36.50
  -1  -1  -1 1277.37   33.20
  -1  -1  -1 1304.87   35.20
   1   1  -1 1276.67   35.00
  -1   1   1 1288.27   36.20
  -1   1   1 1282.07   31.40
   1   1  -1 1292.27   34.10
  -1   1  -1 1291.37   34.00
  -1   1  -1 1291.67   35.70
   1   1   1 1250.37   33.80
  -1  -1   1 1243.38   32.60
  -1  -1   1 1241.48   37.50
   1   1   1 1264.97   34.60
  -1  -1   1 1271.17   32.30
  -1  -1   1 1225.08   34.40
  -1  -1   1 1337.07   32.70
  -1  -1   1 1270.17   33.50
   1   1   1 1278.87   34.60
  -1  -1   1 1257.47   35.10
  -1   1  -1 1271.97   31.90
  -1   1  -1 1318.87   32.10
  -1   1  -1 1298.97   34.70
  -2   1   1  618.04   22.50
  -2  -1  -1  603.64   29.50
   2   1  -1  591.14   20.70
   2  -1   1  604.94   17.80
  -2   1   1  597.84   25.30
   2  -1   1  599.04   17.80
  -2  -1  -1  591.54   22.30
  -2  -1  -1  601.74   18.80
  -2   1   1  624.54   27.70
  -2  -1  -1  627.04   22.20
   2   1  -1  624.74   26.30
  -2  -1  -1  630.74   19.70
  -2  -1  -1  582.14   18.90
  -2  -1  -1  629.34   20.50
   2   1  -1  617.84   21.90
  -2  -1  -1  621.84   28.30
  -2   1   1  647.24   29.30
  -2  -1   1  617.04   21.30
   2   1   1  627.04   22.60
  -2   1  -1  595.44   23.30
  -2  -1   1  604.44   18.30
  -2  -1   1  645.64   20.90
   2   1   1  574.64   26.40
  -2   1  -1  621.64   22.30
  -2  -1   1  602.04   18.60
   2   1   1  601.84   20.70
  -2  -1   1  621.34   24.20
  -2  -1   1  573.84   28.80
   2   1   1  619.14   21.60
  -2   1  -1  655.93   29.90
  -2  -1   1  616.84   20.20
  -2   1  -1  615.74   17.80
  -2  -1   1  596.04   27.60
  -2   1  -1  621.74   18.90
   3   1  -1   -3.20    5.70
   3   1  -1  -12.00    7.00
   3   1  -1   -8.40    6.30
   3   1  -1   -1.80   10.60
  -3  -1  -1    6.20    9.00
  -3  -1  -1    0.60    5.80
   3  -1   1    3.70    4.50
  -3  -1  -1   14.20    6.70
  -3  -1  -1   23.50   15.20
  -3  -1  -1   11.20    7.10
  -3   1   1   -2.60   13.10
   3  -1   1    9.40    4.60
  -3   1   1   22.10   14.60
  -3   1   1    9.70   11.60
  -3  -1  -1   -0.80    6.50
  -3   1   1   19.40    8.40
   3  -1   1  -22.70    6.50
  -3  -1  -1    5.30    6.20
  -3   1  -1  -20.10   13.40
   3   1   1   -3.50   10.80
  -3   1  -1    0.70    5.20
  -3  -1   1   -8.80    9.40
   3   1   1    8.00    7.20
  -3  -1   1    6.20    6.70
  -3  -1   1    9.10    6.90
   3   1   1    7.30    6.50
  -3   1  -1   -1.00    9.60
  -3  -1   1    6.80    6.30
  -3   1  -1    9.00   12.10
   3   1   1    7.80    7.90
  -3  -1   1   11.10    5.80
  -3  -1   1   14.40   14.00
  -3  -1   1    0.40    6.30
  -3   1  -1    5.80    8.00
  -3  -1   1  -19.70   12.70
  -3   1  -1    3.40    4.50
  -4  -1  -1    8.30    8.30
   4   1  -1   -0.10    7.50
  -4  -1  -1    6.50   13.10
   4   1  -1   -1.30    8.30
   4  -1   1    0.40    9.90
   4   1  -1    4.40    6.70
   4   1  -1   17.10   15.20
  -4   1   1    0.40    5.60
  -4   1   1   -2.10    6.20
  -4  -1  -1  -11.80   18.00
  -4  -1  -1   12.60   16.10
  -4   1   1   -4.00   15.40
   4  -1   1    5.00   14.70
  -4  -1  -1   10.70    8.80
  -4  -1  -1   11.60    7.00
  -4   1   1    2.80    9.40
  -4   1   1    7.60   13.10
  -4  -1  -1   -0.40    7.30
  -4   1   1   -1.10   17.40
   4   1   1   -2.50    6.50
  -4  -1   1  -13.80   15.00
  -4  -1   1    9.50   17.90
  -4   1  -1    3.10   17.40
  -4  -1   1   -9.80    8.10
  -4  -1   1   -2.30    8.20
   4  -1  -1    0.20   13.00
  -4   1  -1    3.30    9.80
  -4  -1   1    5.00    7.20
  -4   1  -1   26.50   13.20
   4   1   1   12.50   15.80
   4   1   1    2.20    6.30
   4  -1  -1   13.00    9.50
  -4   1  -1    7.50    6.60
  -4  -1   1    9.20   14.20
   4   1   1   -1.90    9.20
  -4  -1   1    1.90    7.40
   4   1   1    2.10    7.50
  -4  -1   1   11.30    6.60
  -4   1  -1   -1.10   15.80
  -4   1  -1    3.60    6.80
  -5   1   1   53.59   10.10
  -5  -1  -1   44.10    8.10
   5  -1   1   55.39   14.50
   5  -1   1   79.49   22.80
   5   1  -1   33.90   19.70
  -5  -1  -1   44.90   12.30
   5  -1   1   61.89   17.20
  -5   1   1   27.80   17.30
  -5  -1  -1   63.59   22.00
  -5  -1  -1   42.30   24.50
  -5   1   1   18.00   22.10
  -5   1   1   65.79   10.90
   5   1  -1   60.69   12.80
  -5  -1  -1   73.79   18.20
  -5   1   1   67.69   23.50
  -5   1   1   44.10   13.10
  -5   1  -1   32.70   22.90
  -5  -1   1   28.20   20.40
  -5  -1   1   52.69   24.10
  -5   1  -1   25.50   19.70
  -5   1  -1   48.90   16.60
   5  -1  -1   67.29   20.40
  -5  -1   1   38.40   12.10
  -5   1  -1   26.50    9.70
   5   1   1   80.69   15.30
   5  -1  -1   38.40   12.50
  -5   1  -1   63.09   11.10
  -5  -1   1   25.90   17.60
   5   1   1   10.20   20.50
  -6  -1  -1   -5.30   26.00
  -6   1   1   -4.00   19.40
   6  -1   1   11.10   18.80
  -6  -1  -1    7.70   16.70
  -6  -1  -1   -0.80   13.30
  -6   1   1    3.60   22.90
  -6   1   1   20.40   12.10
  -6   1   1   16.70   24.70
  -6  -1  -1  -20.10   19.30
   6   1  -1  -20.60   21.20
   6  -1   1   16.80   21.90
  -6  -1   1   -1.90   22.30
  -6   1  -1   14.90   11.90
   6  -1  -1    7.70   22.10
  -6  -1   1   -1.20   12.80
  -6   1  -1   22.60   22.10
  -6  -1   1    4.40   23.60
  -6   1  -1   -5.40   18.00
   6   1   1    7.20   22.60
  -6  -1   1    9.10   19.20
  -6   1  -1   57.39   28.20
   0  -2   1    0.80    3.80
   0  -2  -1    4.50    4.20
   0   2   1    6.50    4.10
   0  -2  -1    4.50    2.50
   0   2   1    4.60    5.10
   0   2   1   10.50    4.40
   0  -2   1    3.20    2.60
   0   2  -1    5.90    5.00
   0   2   1    7.60    4.00
   0  -2  -1    6.20    4.10
   0  -2   1    1.70    4.50
   0   2   1    3.60    3.80
   0  -2   1   11.70    3.60
   0   2  -1    6.90    3.80
   0   2  -1    6.40    5.80
   0   2   1    9.90    2.40
   0   2  -1    9.30    3.90
   0   2   1    5.10    5.20
   0  -2  -1    5.40    4.60
   0  -2   1    7.40    4.30
   0   2  -1    8.10    3.70
  -1   2   1 1052.59   29.60
   1   2  -1 1016.70   31.10
  -1  -2  -1 1017.70   31.40
  -1   2   1  990.10   30.10
   1   2  -1 1010.60   30.50
  -1  -2  -1 1001.80   30.70
   1  -2   1 1001.00   25.80
  -1   2   1 1013.70   29.50
   1   2  -1 1014.30   28.90
  -1  -2  -1  981.80   28.20
   1   2  -1  988.20   26.50
  -1  -2  -1  956.90   32.90
   1  -2   1 1009.70   25.60
  -1   2   1  957.80   30.00
  -1  -2   1 1025.00   32.10
  -1  -2   1 1065.39   27.20
  -1   2  -1 1017.30   26.20
  -1   2  -1  990.80   28.90
   1   2   1 1021.50   29.10
  -1  -2   1  971.30   29.60
  -1  -2   1  992.00   30.30
  -1   2  -1  982.10   25.80
  -1  -2   1 1022.70   28.50
  -1   2  -1 1000.30   28.70
   1   2   1 1009.30   31.50
   1   2   1 1009.80   30.20
  -1  -2   1 1012.00   31.90
  -1   2  -1  991.50   30.10
  -1   2  -1 1023.80   30.60
   1   2   1 1007.40   29.30
   2   2  -1   72.99   11.80
  -2  -2  -1   81.19   10.00
   2   2  -1   83.19   10.60
  -2  -2  -1   78.49    9.10
  -2   2   1   80.09   10.70
  -2  -2  -1   53.89   12.70
  -2  -2  -1   99.19    8.90
  -2  -2  -1   87.39    6.90
   2   2  -1   75.49    9.00
  -2   2   1   81.79   14.40
   2   2  -1   82.09    8.00
  -2  -2  -1  101.29    9.20
  -2  -2  -1   76.39   10.40
  -2   2   1   96.99   12.90
  -2   2   1   74.39   13.10
  -2  -2  -1   81.99   15.20
  -2   2  -1  103.99   11.60
  -2  -2   1   72.29    9.80
  -2  -2   1   64.59   14.30
  -2   2  -1  112.49   13.80
  -2  -2   1  105.59    9.40
   2   2   1   86.39    9.40
  -2  -2   1   95.59    8.20
  -2   2  -1  106.89   16.10
  -2  -2   1   68.89    8.60
  -2  -2   1   89.79    8.30
   2   2   1   82.39   10.40
  -2   2  -1   95.19   11.20
  -2  -2   1   85.69   11.50
   2   2   1   77.59   12.50
   2   2   1   81.99    9.50
  -3  -2  -1  105.79   12.60
   3   2  -1  114.39   11.80
  -3  -2  -1  129.89   18.50
  -3  -2  -1  129.59   11.20
  -3   2   1  133.99   16.50
  -3  -2  -1  115.29   10.50
   3   2  -1  137.19   17.00
  -3   2   1  130.89   17.80
   3   2  -1  129.49   11.50
   3   2  -1  113.39   10.50
  -3   2   1  129.09   18.80
  -3  -2  -1  102.19   18.80
  -3  -2  -1  128.19    9.50
  -3  -2  -1  108.69   11.80
  -3   2   1  129.39   13.90
  -3  -2  -1  119.29   10.60
  -3  -2   1  118.89   20.20
  -3   2  -1  117.09   13.50
  -3   2  -1   68.39   17.60
  -3  -2   1  125.09   10.20
  -3  -2   1  112.19   11.50
   3   2   1  118.39   10.80
  -3   2  -1  102.39   16.80
  -3  -2   1   91.49   13.30
  -3  -2   1  107.49   18.10
  -3   2  -1  111.49   14.00
   3   2   1  120.59   12.00
  -3  -2   1  108.89   10.50
   3   2   1  118.99   11.90
  -3  -2   1  118.89   10.10
   3   2   1   80.49   15.20
  -4   2   1    9.10   16.20
  -4  -2  -1   -0.40    7.70
  -4   2   1    9.60   10.20
  -4   2   1  -20.50   16.10
   4   2  -1   -0.50   14.30
  -4   2   1   28.90   14.20
  -4  -2  -1    3.30    9.50
   4   2  -1   12.90    9.20
   4   2  -1    6.60    7.60
  -4  -2  -1  -16.80   14.80
  -4  -2  -1   15.60    8.80
   4  -2   1   -9.90    9.50
  -4  -2  -1  -11.80   17.40
   4   2  -1    2.90    8.80
  -4  -2  -1    3.00   12.00
  -4  -2  -1   19.00    9.40
  -4   2  -1   -7.70   11.60
   4   2   1    2.40   15.80
  -4  -2   1    0.20    7.70
   4  -2  -1  -11.90   11.50
  -4  -2   1   -0.30   15.90
  -4   2  -1    9.70   18.10
  -4  -2   1   -6.70   12.20
   4   2   1    9.20    9.20
  -4   2  -1   13.70   16.50
   4  -2  -1   -3.00    9.10
  -4   2  -1    6.30    5.50
   4   2   1   24.60   10.20
  -4   2  -1   19.90   10.90
   4   2   1    7.60    6.30
  -4  -2   1   17.60   18.80
   4   2   1   -2.10    7.70
  -4  -2   1   -0.30    9.40
  -4  -2   1   15.80    8.80
  -4   2  -1    7.90    5.40
  -4  -2   1    0.20    8.30
  -4  -2   1   17.00    8.00
   5  -2   1    0.90   17.20
  -5  -2  -1   -3.20   19.30
   5   2  -1   23.10   11.60
  -5   2   1   -5.20    7.80
  -5   2   1   15.20   21.60
  -5   2   1   17.70   12.50
  -5  -2  -1    5.50    8.00
  -5   2   1   -3.70    7.40
  -5  -2  -1    0.00   11.60
  -5   2   1  -19.40   19.10
   5  -2   1    2.90   12.20
   5   2  -1   41.80   20.00
  -5   2   1    4.70   16.00
  -5  -2  -1   11.30   15.70
   5  -2   1   29.20   10.60
  -5  -2  -1   15.00   22.50
  -5  -2   1   25.30   21.30
  -5   2  -1  -20.40   17.90
  -5  -2   1  -17.60   21.10
  -5  -2   1   15.60   17.20
  -5   2  -1  -16.30   15.00
   5  -2  -1   -3.20   11.40
   5  -2  -1   -7.70   17.10
  -5  -2   1   16.40    7.60
   5   2   1   14.20   12.30
  -5   2  -1   -6.90   20.40
  -5   2  -1    5.70    8.60
   5   2   1   18.70    8.60
   5   2   1   23.10   19.90
  -5  -2   1  -11.60   11.00
  -5   2  -1    2.60    8.30
  -6  -2  -1   -7.30   16.60
   6   2  -1   -4.10   22.50
   6  -2   1  -15.10   22.20
   6  -2   1    3.50   14.70
  -6  -2  -1   -3.20   23.90
  -6   2   1    2.50   19.40
  -6   2   1   14.30   23.60
  -6   2   1   59.89   26.00
  -6  -2  -1  -26.60   21.00
  -6  -2  -1  -11.80   13.60
  -6   2   1   13.10   11.40
  -6   2  -1  -38.90   21.30
  -6   2  -1   -3.30   17.80
  -6  -2   1   20.20   24.40
   6   2   1   62.49   26.10
  -6   2  -1   37.10   26.40
  -6  -2   1   -9.00   19.00
  -6   2  -1   -1.70   10.40
  -6  -2   1   14.90   14.30
   6  -2  -1   21.10   21.50
  -6  -2   1   -0.50   23.30
   0  -3   1  394.96   16.10
   0   3  -1  352.16   15.00
   0  -3   1  376.26   12.10
   0  -3  -1  384.46   16.20
   0  -3   1  399.16   14.70
   0  -3  -1  368.66   11.10
   0   3   1  356.86   16.40
   0  -3  -1  363.46   14.10
   0   3  -1  362.76   13.50
   0   3   1  395.86   14.70
   0   3  -1  300.97   17.60
   0   3   1  391.96   14.00
   0   3   1  380.66   15.50
   0  -3   1  369.06   13.90
   0   3  -1  371.06   13.90
   0  -3  -1  378.26   14.70
   0   3  -1  382.76   16.90
   0   3   1  380.16   16.90
   0  -3   1  376.16   13.00
   0   3   1  380.76   14.50
  -1   3   1  529.25   16.60
   1   3  -1  558.74   20.60
  -1   3   1  555.74   19.50
  -1  -3  -1  538.55   23.60
   1   3  -1  560.24   22.90
  -1   3   1  554.04   20.80
  -1  -3  -1  564.74   22.90
   1   3  -1  551.94   22.50
   1   3  -1  518.85   18.30
  -1  -3  -1  576.64   22.60
   1  -3   1  556.14   16.60
  -1   3   1  561.84   20.10
  -1  -3  -1  546.55   19.90
  -1   3   1  557.64   15.90
   1  -3   1  564.04   17.20
  -1   3   1  503.35   20.70
   1   3  -1  542.65   18.60
   1   3   1  541.45   23.30
  -1   3  -1  562.94   18.20
   1  -3  -1  544.45   16.90
  -1  -3   1  552.74   19.20
  -1  -3   1  552.34   22.20
  -1  -3   1  547.55   22.10
  -1   3  -1  541.15   21.20
   1   3   1  542.05   20.40
   1   3   1  558.24   19.10
  -1   3  -1  559.84   16.40
  -1  -3   1  546.15   22.20
  -1   3  -1  554.64   17.50
   1  -3  -1  525.65   15.90
  -1  -3   1  534.05   20.00
   1   3   1  573.04   22.10
   1   3   1  577.34   20.40
  -1   3  -1  539.05   20.20
  -1  -3   1  555.34   16.60
  -2   3   1   -4.20   10.00
   2   3  -1    2.30    8.00
   2   3  -1    6.40    9.10
  -2  -3  -1   -4.50    6.90
   2   3  -1    4.20    5.50
  -2   3   1    6.10   11.10
  -2  -3  -1   12.40    8.10
   2   3  -1   -3.60    9.50
  -2  -3  -1    9.60    8.10
  -2  -3  -1   13.80   11.00
  -2  -3  -1    7.90    7.80
  -2   3   1    7.50    9.20
  -2  -3  -1   -0.50    8.80
  -2  -3  -1  -18.80   11.70
  -2   3   1  -14.00   10.30
  -2   3  -1  -30.20    9.50
  -2   3  -1  -11.30    8.70
   2   3   1   17.60    8.20
  -2  -3   1    8.70    5.10
  -2  -3   1    5.50    6.60
  -2  -3   1    3.50   11.80
  -2  -3   1    1.10   11.40
  -2  -3   1   -1.20    7.30
  -2  -3   1   12.20    8.20
  -2  -3   1    2.40    8.50
  -2   3  -1   -6.80    8.80
  -2  -3   1    3.20    8.90
   2   3   1   12.10   10.60
   2   3   1    7.70    9.20
  -2   3  -1   -5.90   12.10
   2   3   1    8.20    7.10
   3   3  -1   85.49   15.70
  -3  -3  -1  118.09   11.90
   3   3  -1   94.09   12.20
   3   3  -1  109.39   10.90
  -3   3   1  117.59   17.30
  -3  -3  -1  105.79   11.30
  -3  -3  -1   89.09   12.00
  -3  -3  -1  109.59   12.90
  -3  -3  -1  118.49   18.40
  -3  -3  -1  110.89   19.20
  -3   3   1  100.29   13.80
  -3   3   1  109.99   18.40
  -3  -3  -1   79.69   10.30
   3   3  -1  110.19   11.20
  -3   3   1   90.69   15.30
  -3  -3   1  103.19   13.80
  -3   3  -1  114.19   14.90
  -3  -3   1  111.99   18.80
  -3  -3   1  105.09   12.00
  -3  -3   1  101.79   17.90
  -3  -3   1  105.09    9.00
  -3  -3   1  107.99   10.60
   3   3   1  117.39   17.40
   3   3   1   90.59   10.80
   3   3   1   84.19   12.10
  -3   3  -1   89.29   13.40
   3   3   1  100.99   11.90
  -3  -3   1  101.49   11.20
  -3   3  -1  111.19   16.70
  -3   3  -1   84.49   17.90
  -3  -3   1   98.69   11.40
  -4  -3  -1   31.30   10.70
  -4  -3  -1    1.50   16.40
  -4  -3  -1   41.80   11.30
  -4   3   1   13.30   17.20
  -4  -3  -1   34.70   13.20
   4   3  -1   43.80   17.10
   4   3  -1   30.10    9.00
  -4   3   1   20.60   11.80
   4   3  -1   23.10   10.90
   4  -3   1   25.90   11.60
  -4  -3  -1   53.49   12.00
  -4  -3  -1   27.40   19.90
   4   3  -1   42.20   10.40
  -4   3   1   43.10   18.70
  -4   3   1   16.30   13.90
  -4  -3  -1   54.39   10.00
  -4  -3   1   25.00    8.00
  -4  -3   1    0.80   18.20
  -4  -3   1   60.29   19.70
   4   3   1   32.30   10.00
  -4   3  -1   12.00   16.20
  -4  -3   1   25.70   13.30
  -4  -3   1   41.70   10.20
  -4  -3   1   35.10    9.60
   4   3   1   38.00    6.40
  -4   3  -1   50.79   15.50
  -4  -3   1   65.09   10.90
  -4   3  -1   53.29   13.10
  -4   3  -1   47.40   20.00
   4   3   1   29.30   16.40
   4   3   1   41.30   11.70
   4   3   1   58.19   12.20
  -4  -3   1   50.69   11.90
  -5  -3  -1   74.69   26.50
  -5   3   1   76.99   21.40
  -5  -3  -1   64.79   23.00
  -5  -3  -1   54.69   14.40
   5  -3   1   71.89   21.10
  -5   3   1   59.49    8.00
  -5   3   1   60.89    8.20
  -5   3   1   34.60   14.50
   5   3  -1   57.19   13.80
  -5   3   1   45.90   22.40
   5  -3   1   70.39   12.40
   5   3  -1   14.30   20.40
  -5  -3  -1   34.70   17.00
   5  -3   1   59.49   15.50
  -5   3   1  121.09   26.90
  -5   3  -1   92.19   26.80
  -5   3  -1   57.19   21.30
  -5   3  -1   49.10   17.30
  -5   3  -1   42.20    8.50
   5  -3  -1   62.89   19.00
  -5  -3   1   31.80   22.50
  -5   3  -1   45.10    8.70
   5   3   1   59.69   22.90
  -5  -3   1   47.90   19.50
   5   3   1   75.49   15.40
  -5  -3   1   72.99   23.80
   5  -3  -1   40.70   14.10
  -5  -3   1   73.09   14.60
  -6  -3  -1   12.60   23.90
  -6  -3  -1   17.40   18.30
  -6  -3  -1   -1.20   24.60
   6  -3   1   16.00   15.30
  -6   3   1    8.70   21.40
   6   3  -1  -28.80   21.40
   6  -3   1  -14.30   21.30
  -6   3   1    7.10   19.90
  -6   3   1   36.90   10.80
  -6  -3  -1   -3.90   14.70
  -6   3   1  -34.50   21.70
  -6   3  -1   -3.90    9.90
   6  -3  -1   17.70   22.00
  -6   3  -1  -17.30   24.50
  -6  -3   1   25.60   24.00
   6   3   1   33.20   27.00
  -6  -3   1   13.60   15.00
  -6   3  -1   34.00   24.60
  -6  -3   1    8.00   22.50
  -6   3  -1   10.00   24.30
  -6  -3   1    6.90   20.00
   0   4   1 1896.51   50.39
   0   4   1 1947.91   50.39
   0   4  -1 1754.62   53.99
   0  -4   1 1959.70   49.30
   0   4  -1 1863.41   52.29
   0  -4   1 1909.91   49.99
   0   4   1 1955.80   49.99
   0  -4   1 1906.01   48.20
   0   4   1 1971.50   52.79
   0   4   1 1980.70   52.49
   0   4  -1 1945.81   50.19
   0  -4  -1 1903.61   50.49
   0  -4   1 1938.31   52.29
   0   4  -1 1985.40   50.89
   0  -4  -1 1887.01   51.89
   0  -4   1 1938.51   50.49
   0   4  -1 1865.51   49.20
  -1   4   1 1274.47   31.60
  -1  -4  -1 1264.27   30.80
  -1  -4  -1 1254.87   38.40
  -1   4   1 1244.78   37.70
  -1   4   1 1223.98   34.10
  -1   4   1 1234.68   34.70
   1   4  -1 1283.17   37.00
  -1  -4  -1 1244.58   39.00
   1   4  -1 1277.47   39.10
  -1   4   1 1225.68   31.50
  -1   4   1 1248.18   33.10
  -1  -4  -1 1210.48   36.80
   1  -4   1 1262.47   34.30
   1  -4   1 1218.08   33.30
  -1  -4  -1 1185.38   38.50
   1   4  -1 1254.57   35.50
   1   4  -1 1307.07   35.30
   1   4  -1 1244.48   39.40
  -1  -4  -1 1245.88   36.80
  -1   4   1 1274.17   37.30
  -1  -4   1 1300.17   38.70
  -1   4  -1 1275.87   32.30
   1   4   1 1291.07   36.20
  -1  -4   1 1247.68   37.00
  -1  -4   1 1264.77   32.60
  -1   4  -1 1207.98   34.70
   1  -4  -1 1204.98   33.40
   1  -4  -1 1256.67   34.60
   1   4   1 1272.17   37.50
  -1   4  -1 1276.37   33.60
   1   4   1 1312.87   39.70
  -1   4  -1 1298.97   33.50
  -1  -4   1 1229.58   38.30
   1   4   1 1263.27   38.90
  -1  -4   1 1299.27   39.80
   1   4   1 1299.97   37.70
  -1   4  -1 1262.27   35.70
  -1  -4   1 1235.68   36.90
  -1   4  -1 1225.68   32.50
  -1   4  -1 1214.68   38.10
  -2   4   1   23.20   10.60
   2   4  -1   34.80   11.20
  -2  -4  -1   38.00   12.50
  -2   4   1   22.50   10.80
  -2   4   1   27.70   11.80
   2   4  -1   40.50    7.60
   2   4  -1   45.20   11.50
  -2  -4  -1   26.70    9.20
  -2  -4  -1   66.59   15.40
  -2  -4  -1   28.30   10.60
   2   4  -1   33.90    9.60
  -2  -4  -1   26.90    9.00
  -2  -4  -1   31.30    9.60
  -2   4   1   30.40   11.90
  -2  -4   1   28.40    5.20
  -2  -4   1   35.40    9.10
  -2   4  -1   35.50   12.90
  -2   4  -1   36.80   10.50
   2   4   1   42.00    9.80
  -2   4  -1   36.40   10.80
  -2  -4   1   25.60    9.60
  -2  -4   1   38.80   13.40
   2   4   1   48.40    9.30
   2   4   1   35.90   11.00
  -2   4  -1   24.70   10.00
  -2  -4   1   43.80   10.40
  -2  -4   1   37.20   10.70
   2   4   1   17.60   11.40
  -2  -4   1   16.40   12.70
  -3   4   1   17.60   10.40
   3   4  -1   27.40    7.90
  -3  -4  -1   10.80    9.50
  -3   4   1   -8.00   11.60
   3   4  -1    3.40   11.90
   3   4  -1   14.50    8.80
  -3  -4  -1   20.80    9.70
  -3  -4  -1    0.10    7.80
  -3  -4  -1    5.60    8.60
  -3  -4  -1    7.10   14.30
   3   4  -1   12.30    9.40
  -3   4   1   -5.30   11.90
  -3  -4  -1    1.40   14.70
  -3  -4  -1    9.60    9.20
  -3   4   1   13.10   13.90
  -3   4  -1    6.20   11.80
   3   4   1   13.90   12.20
  -3  -4   1   -4.30   10.10
  -3   4  -1   18.00   14.00
  -3  -4   1   12.00   14.60
   3   4   1   -6.60    8.30
  -3  -4   1    5.50    5.10
  -3  -4   1    2.90    7.60
   3   4   1  -13.00    9.00
   3   4   1   30.60    9.70
  -3  -4   1   23.20    8.90
  -3   4  -1   10.70   10.70
  -3  -4   1   21.10    9.40
  -3  -4   1   -4.50    8.80
  -3   4  -1    7.50   10.70
  -4  -4  -1   37.90    9.90
  -4  -4  -1   58.59   14.20
   4   4  -1   37.00   10.60
  -4   4   1   16.20   18.10
  -4  -4  -1   28.80   10.90
  -4   4   1   58.79   17.20
   4   4  -1   35.80   18.30
  -4  -4  -1   28.20   19.50
   4   4  -1   61.59   12.70
  -4  -4  -1   53.39   12.90
  -4   4   1   52.69   14.00
  -4   4   1   76.69   18.50
   4   4  -1   55.29   11.10
   4   4   1   55.69   19.00
  -4   4  -1   48.60   17.70
  -4  -4   1   38.40   10.20
  -4  -4   1   23.80   10.70
  -4  -4   1   28.40   13.90
  -4  -4   1   52.89   20.60
  -4  -4   1   48.60   13.10
  -4  -4   1   50.19   19.20
   4   4   1   41.90   10.80
  -4  -4   1   44.00   12.50
  -4   4  -1   14.70   12.90
  -4   4  -1   53.49   20.20
   4   4   1   73.39   13.30
   4   4   1   61.89   12.90
  -4  -4   1   38.30    7.40
  -4   4  -1   57.89   15.40
  -5  -4  -1   -2.70   13.00
  -5  -4  -1   42.30   24.30
  -5   4   1    7.70   13.50
  -5  -4  -1   31.40   20.70
  -5   4   1   -0.40   17.10
   5  -4   1  -30.90   11.80
   5  -4   1    8.60    9.90
  -5   4   1  -15.80   18.50
   5   4  -1    6.50   18.50
  -5   4   1   24.00   22.00
   5  -4  -1    9.90   11.80
  -5   4  -1    4.20    6.40
  -5   4  -1   45.60   16.40
  -5   4  -1    4.10   18.80
   5   4   1   33.80   21.70
  -5   4  -1    4.00    6.60
  -5  -4   1    2.40   21.40
   5  -4  -1  -20.90   15.60
  -5  -4   1   -7.10   13.00
  -5  -4   1   14.40   21.10
  -5   4  -1    5.60   22.20
  -5  -4   1   -3.00   16.40
   5   4   1   -7.50   12.30
   6  -4   1   -0.60   22.00
  -6   4   1   10.20    9.20
   6   4  -1   17.20   23.70
  -6  -4  -1   33.20   19.70
  -6  -4  -1    9.80   15.40
  -6   4   1   23.50   21.20
  -6  -4  -1   15.10   23.30
   6  -4   1   -0.60   14.90
  -6  -4  -1   -7.90   24.30
  -6   4   1  -12.60   21.10
   6   4  -1   79.29   26.60
  -6   4   1    5.20   24.10
   6  -4  -1    3.20   19.90
   6  -4  -1    8.50   15.90
   6   4   1   32.20   23.60
  -6  -4   1   23.10   21.10
  -6   4  -1   13.70    9.40
  -6   4  -1   24.30   23.90
  -6  -4   1   -7.50   15.10
  -6   4  -1   14.50   26.90
  -6  -4   1    4.20   25.20
   0   5  -1  352.36   16.40
   0  -5   1  317.87   15.80
   0   5   1  327.77   17.10
   0   5   1  289.57   19.70
   0   5   1  334.57   16.40
   0  -5   1  328.47   14.30
   0  -5   1  328.77   19.70
   0  -5   1  348.97   17.50
   0   5  -1  285.57   22.00
   0   5  -1  314.87   14.10
   0   5   1  341.97   11.30
   0   5  -1  363.86   17.10
   0   5   1  330.17   16.70
   0  -5  -1  303.87   16.40
   0  -5  -1  313.37   18.80
   0   5  -1  300.27   19.30
   0   5   1  325.67   18.80
   0   5   1  273.87   19.70
   0  -5  -1  342.67   15.80
   1   5  -1  560.74   22.90
   1  -5   1  528.15   20.50
  -1   5   1  581.84   23.20
   1   5  -1  559.34   25.90
   1   5  -1  596.54   24.10
  -1  -5  -1  543.65   23.20
  -1   5   1  565.94   18.00
  -1  -5  -1  585.34   16.30
  -1  -5  -1  557.44   25.60
  -1   5   1  563.94   20.80
   1  -5   1  574.94   19.30
  -1  -5  -1  564.04   24.10
   1   5  -1  578.04   25.40
  -1   5   1  599.54   18.00
   1   5  -1  565.84   21.70
   1   5  -1  522.65   22.00
  -1   5   1  592.14   19.30
  -1  -5  -1  587.84   24.10
  -1   5   1  564.64   19.00
  -1  -5  -1  531.25   23.00
  -1   5  -1  599.54   24.00
  -1  -5   1  569.64   17.50
  -1  -5   1  578.34   23.40
  -1   5  -1  552.34   18.60
  -1   5  -1  551.54   19.90
  -1   5  -1  573.74   18.20
   1   5   1  573.24   23.50
   1  -5  -1  535.65   19.20
   1   5   1  594.84   24.00
  -1   5  -1  552.74   21.10
  -1  -5   1  560.84   22.30
  -1  -5   1  530.05   24.10
   1   5   1  559.84   22.00
  -1   5  -1  564.74   19.30
  -1  -5   1  608.24   26.50
   1  -5  -1  558.44   20.80
   1   5   1  562.04   24.80
  -2   5   1   77.79   13.60
   2   5  -1   77.39    9.60
   2   5  -1   72.69   11.80
  -2  -5  -1   57.49   13.90
   2   5  -1   48.70   12.60
  -2   5   1   86.09   13.00
   2   5  -1   51.39   13.20
   2  -5   1   80.49    6.00
  -2  -5  -1   57.89   12.40
  -2  -5  -1   59.59   11.60
   2  -5   1   70.39    6.20
  -2  -5  -1   46.00   15.00
  -2   5   1   84.29   12.20
  -2   5   1   68.99   12.40
  -2   5  -1   94.69   11.90
   2   5   1   50.09   12.10
  -2   5  -1   73.39    6.10
  -2  -5   1   72.49   11.90
  -2  -5   1   86.69    6.20
  -2  -5   1  102.19   15.90
   2   5   1   59.69   11.40
   2   5   1   84.99   14.30
  -2  -5   1   75.09    7.80
  -2   5  -1   66.89   12.90
  -2   5  -1   69.39    7.00
  -2  -5   1   66.39   14.40
  -2   5  -1   74.99   14.00
   2   5   1   64.39   10.90
  -2  -5   1   84.09   12.00
  -2   5  -1   74.99   12.20
  -2  -5   1   48.50   12.20
  -2  -5   1   56.79   12.30
   3   5  -1   -3.20    8.90
  -3  -5  -1    2.50    9.20
  -3  -5  -1   10.60    9.90
  -3  -5  -1  -10.10    9.00
  -3   5   1   15.10   11.10
  -3  -5  -1   -3.80    8.40
  -3  -5  -1   14.30   15.50
  -3   5   1    4.90   11.80
   3   5  -1   12.10    7.70
  -3  -5  -1   14.80   14.00
   3   5  -1    2.80   12.50
  -3   5   1   -8.50   11.30
  -3  -5  -1   10.90    8.80
  -3   5   1   -8.30   12.10
  -3   5  -1   -0.80   10.70
  -3   5  -1  -23.30   12.70
  -3   5  -1   -3.10   11.90
  -3   5  -1   11.70   10.60
   3   5   1    3.70    8.80
   3   5   1  -12.50   12.50
  -3  -5   1    3.90    9.60
  -3  -5   1    5.10   10.00
  -3  -5   1    4.50    8.30
   3   5   1   25.80   11.50
  -3  -5   1   -0.10    4.60
   3   5   1   -7.60    8.60
  -3  -5   1    0.10    8.70
  -3  -5   1   -7.50   10.50
  -3  -5   1   -7.10   14.00
  -3  -5   1    2.80   14.10
  -4  -5  -1   79.39   22.40
   4   5  -1  121.59   20.80
  -4   5   1   95.39   17.20
  -4   5   1  116.59   22.30
  -4  -5  -1   81.79   13.10
   4   5  -1  115.69   13.80
  -4  -5  -1  120.29   16.20
  -4  -5  -1   81.29   14.00
  -4  -5  -1  121.59   23.10
  -4  -5  -1   90.19   16.00
   4   5  -1   92.69   15.30
  -4   5   1   78.49   18.20
  -4   5   1   66.39   18.70
  -4   5  -1   91.59   16.60
   4   5   1   86.29   13.80
  -4  -5   1   92.49   15.10
  -4  -5   1  140.69   24.30
  -4  -5   1   78.69   12.40
   4   5   1   71.69   20.70
   4   5   1  107.49   15.10
  -4   5  -1  118.19   20.70
  -4   5  -1  116.89   17.50
  -4  -5   1  140.89   26.20
  -4   5  -1  151.78   24.30
  -4  -5   1   94.69   14.00
   4   5   1  125.59   15.90
  -4  -5   1  102.29   17.50
  -5  -5  -1   19.90   23.40
   5  -5   1   15.50   14.60
  -5   5   1    9.90   17.40
  -5  -5  -1   -9.30   19.30
  -5   5   1   20.20   18.90
   5   5  -1   27.10   20.70
  -5  -5  -1   61.79   18.30
  -5   5   1   41.10   22.60
  -5  -5  -1   -2.20   14.00
   5  -5   1   24.80   11.00
  -5   5   1   29.10   15.80
   5   5   1   18.50   13.40
   5  -5  -1  -11.80   12.70
  -5  -5   1  -11.80   13.70
   5   5   1   19.30   20.70
  -5   5  -1   -7.50   20.50
  -5   5  -1    5.00   18.50
  -5  -5   1   23.40   22.00
  -5   5  -1  -20.40   14.10
  -5  -5   1   19.10   17.50
  -5  -5   1   19.50   20.90
   6  -5   1   28.60   17.00
  -6  -5  -1    7.00   24.20
  -6  -5  -1   88.39   28.80
  -6   5   1  -59.09   16.90
   6   5  -1    2.80   23.30
  -6   5   1  -14.40   21.00
  -6  -5  -1   15.40   17.20
  -6   5   1   15.30   24.10
  -6  -5  -1   18.50   19.50
   6   5  -1  -11.40   21.70
   6  -5   1   -2.20   20.40
   6  -5  -1    6.30   14.40
   6  -5  -1  -10.90   21.00
  -6   5  -1   12.20   21.80
  -6   5  -1    4.30    8.60
  -6   5  -1   34.40   27.20
  -6  -5   1  -18.60   19.50
   6   5   1   18.00   24.60
  -6  -5   1   12.90   23.40
   0   6   1   -9.60    9.90
   0  -6   1   -6.10    6.40
   0   6  -1   19.00    8.60
   0  -6   1   -1.20    7.60
   0  -6   1   -4.40    8.00
   0   6  -1    2.80   11.90
   0   6  -1    1.00    8.50
   0   6   1    9.60    8.50
   0   6   1   -5.50    8.70
   0  -6  -1    1.90   10.20
   0   6   1    0.70   10.50
   0   6  -1   -3.40   10.10
   0   6  -1   -0.20    6.10
   0   6   1    2.00    8.40
   0   6   1   12.00    9.80
   0  -6  -1   17.20    8.20
   0  -6   1    6.40    9.80
   0   6   1    4.90    4.50
   0  -6  -1    5.60    8.40
   1   6  -1  466.75   21.30
  -1   6   1  461.05   18.00
  -1  -6  -1  444.66   21.60
  -1   6   1  474.15   16.50
  -1  -6  -1  443.46   22.10
  -1  -6  -1  422.96   21.90
   1  -6   1  464.65   19.90
   1  -6   1  462.65   18.30
  -1   6   1  443.46   20.00
  -1  -6  -1  456.25   23.20
   1   6  -1  512.65   25.70
   1   6  -1  493.15   20.80
   1   6  -1  441.96   23.60
  -1   6   1  462.15   22.20
  -1   6   1  439.86   17.20
  -1  -6  -1  468.75   14.90
   1   6  -1  455.95   21.10
  -1  -6  -1  460.25   25.10
  -1   6   1  436.86   17.50
   1   6  -1  464.95   22.60
  -1  -6   1  463.05   16.10
   1   6   1  480.25   21.00
   1   6   1  499.35   25.10
  -1  -6   1  474.35   24.80
   1   6   1  473.05   23.20
   1  -6  -1  463.85   18.60
   1  -6  -1  473.05   20.80
  -1   6  -1  481.85   17.70
   1   6   1  479.45   24.20
  -1   6  -1  462.95   17.70
  -1  -6   1  454.65   22.60
   1   6   1  453.35   22.10
  -1   6  -1  481.15   21.20
  -1   6  -1  452.35   18.40
  -1  -6   1  476.15   21.80
  -1  -6   1  440.86   21.50
  -1   6  -1  476.05   18.60
  -1   6  -1  482.15   22.70
  -2  -6  -1   95.39   13.20
   2   6  -1  125.39   15.50
  -2  -6  -1  122.99   14.60
  -2  -6  -1  119.39   17.40
  -2   6   1  109.29    8.20
  -2   6   1  132.49   15.90
   2  -6   1  109.49    8.40
   2   6  -1  122.59   11.80
   2   6  -1  116.09   15.50
  -2  -6  -1  110.49   15.70
  -2  -6  -1  126.09   15.50
   2  -6   1  115.09    8.10
  -2   6   1  102.89   13.30
  -2   6   1  125.79    8.70
  -2   6   1  117.09   15.70
   2   6  -1  100.99   13.20
   2  -6  -1  106.79    7.40
   2   6   1  132.79   13.60
  -2   6  -1  115.19   14.80
  -2  -6   1  151.88   17.30
   2   6   1  102.89   14.80
  -2  -6   1  124.09   13.30
   2   6   1  119.19   16.50
  -2  -6   1  127.39   15.90
  -2   6  -1  107.29    7.40
  -2   6  -1  109.69   15.30
  -2  -6   1  146.69    9.10
   2   6   1  130.39   12.70
   2  -6  -1  120.29    8.20
  -2   6  -1  148.99   12.70
   2   6   1  113.39   13.60
  -2  -6   1  107.39   13.70
  -2   6  -1  120.19    8.20
  -2   6  -1  115.09    8.00
  -2   6  -1  130.19    9.70
  -2  -6   1   94.19   15.50
  -3   6   1   -3.50   12.00
  -3  -6  -1    9.70   14.50
  -3  -6  -1   24.90   10.90
  -3   6   1   18.90   12.90
  -3  -6  -1   11.50    9.60
  -3  -6  -1   21.30   11.60
  -3   6   1   14.10   11.80
  -3   6   1   24.40   13.60
   3   6  -1    9.70    8.80
   3   6  -1    9.10   12.90
  -3  -6  -1   13.20   11.60
  -3  -6  -1   29.90   16.20
   3   6  -1   24.00   10.50
  -3  -6   1   20.50   10.00
  -3  -6   1   17.60   11.00
   3   6   1   13.00   11.80
  -3   6  -1   -0.30   10.80
  -3   6  -1   -1.70   10.90
  -3   6  -1   24.10   13.20
  -3  -6   1   22.70   15.60
  -3  -6   1   25.70   12.20
   3   6   1   11.40    9.80
  -3  -6   1   17.60   11.10
   3   6   1   16.00   13.80
  -3   6  -1   17.30   14.20
  -3  -6   1   24.10   15.20
   3   6   1   24.20   10.80
  -4  -6  -1   -6.20   19.10
  -4  -6  -1   -3.90   12.30
  -4   6   1  -11.10   16.20
   4   6  -1   38.60   18.50
   4   6  -1   -9.10   17.30
  -4   6   1   -9.60   14.40
  -4   6   1   31.20   15.30
  -4   6   1   12.00   15.60
   4   6  -1    0.00   10.40
   4   6  -1    8.70   10.60
  -4  -6  -1    2.80   11.10
  -4  -6  -1   13.10   13.30
  -4  -6  -1   18.50   17.50
  -4  -6  -1    3.90   10.10
  -4  -6   1  -16.80   17.10
   4   6   1    6.60   11.90
  -4   6  -1   21.00   18.20
  -4  -6   1   23.70   11.40
  -4   6  -1   34.90   15.50
  -4   6  -1   16.80   13.90
  -4   6  -1    7.70   13.20
   4   6   1   16.80   12.00
   4   6   1   24.20   16.60
   4   6   1    4.10   16.10
  -4  -6   1  -35.30   10.90
  -4  -6   1   35.80   15.30
  -4  -6   1   -8.50   10.80
  -4  -6   1   28.40   18.80
   5  -6   1   -1.20   14.60
  -5  -6  -1   42.60   17.50
  -5   6   1   27.50   20.40
  -5   6   1   20.60   18.90
  -5  -6  -1   40.80   16.00
   5   6  -1   50.59   22.60
  -5  -6  -1   48.90   25.60
   5  -6   1   42.80   13.30
  -5   6   1   27.30   16.60
  -5   6   1   18.40   21.50
  -5  -6  -1   40.80   22.70
  -5   6  -1   19.30   18.00
   5   6   1   48.90   23.20
  -5  -6   1   65.19   19.20
  -5  -6   1   38.80   15.80
  -5  -6   1   30.30   23.10
  -5   6  -1   44.30   23.30
  -5   6  -1   59.09   17.90
  -5  -6   1   21.80   21.50
   5   6   1   17.80   14.90
  -6   6   1   50.59   25.90
   6   6  -1   42.90   25.80
  -6   6   1   -2.60   21.50
  -6  -6  -1   35.50   27.00
  -6  -6  -1   35.30   24.90
   6  -6   1   -5.10   16.70
   6  -6   1   49.60   24.60
  -6  -6  -1   40.30   22.20
  -6   6   1   13.00   20.40
  -6  -6  -1   61.59   19.00
   6   6  -1   52.89   28.20
   6  -6  -1   29.40   20.60
  -6   6  -1  -24.40   24.90
   6   6   1   50.09   28.10
  -6  -6   1   30.70   26.10
   6  -6  -1   22.10   16.70
  -6   6  -1   55.69   23.40
  -6  -6   1   31.00   22.60
   0  -7  -1   85.79   11.60
   0   7   1  107.39   14.20
   0   7   1   94.39   12.10
   0   7  -1   85.49   11.50
   0  -7   1   90.99   13.50
   0  -7   1   77.09    9.60
   0   7  -1   94.59   13.80
   0   7  -1   59.49   14.90
   0   7  -1   97.29   11.80
   0  -7   1  107.89   11.60
   0  -7   1   72.89   11.30
   0  -7  -1  102.29   13.80
   0   7   1   97.59    8.10
   0   7  -1  100.79    9.30
   0   7   1  107.89   12.50
   0   7   1   81.39   11.70
   0  -7  -1   83.99   10.50
   0   7   1   86.09   14.00
   1   7  -1  191.78   15.00
   1   7  -1  206.18   16.00
   1  -7   1  158.68   12.40
  -1   7   1  187.28   14.10
  -1  -7  -1  172.78   14.90
  -1  -7  -1  183.68   17.80
  -1  -7  -1  164.68   14.90
   1   7  -1  188.58   14.90
   1   7  -1  171.78   14.50
  -1   7   1  193.28   11.00
  -1  -7  -1  167.08   15.50
  -1  -7  -1  171.98   10.20
   1   7  -1  212.98   18.90
  -1   7   1  172.28   16.10
   1   7  -1  161.38   17.20
  -1   7   1  151.28   12.20
   1  -7   1  171.38   13.80
  -1  -7  -1  201.28   16.20
  -1   7   1  175.88   13.40
   1   7   1  147.19   16.40
  -1   7  -1  191.68   12.30
   1   7   1  188.78   16.60
   1   7   1  211.28   16.90
  -1  -7   1  178.18   16.90
   1   7   1  144.79   15.40
  -1  -7   1  176.88   11.00
   1  -7  -1  178.18   14.20
  -1   7  -1  178.78   14.50
  -1   7  -1  205.58   14.80
  -1  -7   1  189.58   15.40
  -1   7  -1  170.18   12.40
  -1   7  -1  181.78   16.40
  -1  -7   1  188.18   15.50
  -1  -7   1  197.98   15.70
  -1   7  -1  188.88   13.80
   1   7   1  204.38   16.30
   1  -7  -1  184.98   12.80
  -2  -7  -1  230.58   17.90
  -2   7   1  210.98   16.00
  -2  -7  -1  205.08   19.90
  -2   7   1  199.58   18.70
   2   7  -1  205.68   15.60
  -2   7   1  201.28   10.50
  -2   7   1  174.98   13.10
   2   7  -1  208.58   16.60
  -2  -7  -1  227.58   21.10
   2   7  -1  174.88   18.10
   2  -7   1  196.78   11.90
  -2  -7  -1  267.57   18.70
   2   7  -1  204.98   19.20
   2   7  -1  186.88   16.70
  -2   7   1  183.78   10.90
   2  -7   1  229.58   13.00
  -2  -7  -1  209.88   19.10
  -2  -7   1  198.08   10.90
  -2   7  -1  179.78   11.80
   2   7   1  228.38   15.90
  -2  -7   1  241.28   18.30
   2  -7  -1  191.48   11.80
   2   7   1  220.38   17.10
   2   7   1  222.28   20.90
  -2  -7   1  198.28   19.10
  -2   7  -1  238.18   11.30
  -2   7  -1  228.18   17.70
  -2  -7   1  226.88   20.00
  -2  -7   1  218.48   19.80
  -2   7  -1  223.98   14.50
  -2   7  -1  197.28   11.90
  -2   7  -1  157.08   17.80
   2   7   1  209.88   18.90
   2  -7  -1  191.88   12.80
  -2  -7   1  239.38   17.70
   2   7   1  222.08   17.60
  -3  -7  -1   81.49   19.60
  -3   7   1   51.49   14.90
   3   7  -1   45.40   11.10
   3   7  -1   58.39   12.80
  -3  -7  -1   72.39   13.40
  -3   7   1   58.39   13.70
   3   7  -1   84.39   17.20
  -3  -7  -1   47.50   13.60
  -3  -7  -1   44.40   13.60
  -3   7   1   89.59   16.40
  -3  -7  -1   47.90   12.10
  -3  -7  -1   62.99   17.60
  -3   7   1   63.49   15.10
   3   7   1  102.89   15.90
   3   7   1   52.19   16.00
  -3  -7   1   63.79   13.80
  -3   7  -1   75.19   16.30
  -3  -7   1   60.69   14.30
  -3  -7   1   71.39   17.70
  -3  -7   1   68.59   17.30
   3   7   1   64.29   13.30
  -3  -7   1   68.99   12.50
  -3   7  -1   76.29   13.70
   3   7   1   58.19   12.40
  -3  -7   1   52.29   13.50
  -3   7  -1   63.99   15.20
  -4  -7  -1  378.46   26.70
  -4  -7  -1  284.77   32.70
  -4  -7  -1  352.76   30.80
  -4   7   1  337.17   30.30
   4   7  -1  371.16   23.40
  -4  -7  -1  302.27   25.20
   4   7  -1  361.06   32.30
  -4   7   1  364.36   28.80
  -4  -7  -1  362.76   24.30
  -4   7   1  361.86   29.40
  -4  -7  -1  397.66   34.70
  -4   7   1  403.66   28.30
  -4   7  -1  418.36   33.70
  -4   7  -1  369.86   28.70
  -4  -7   1  351.76   30.00
   4   7   1  355.56   26.40
  -4   7  -1  330.97   27.30
  -4  -7   1  366.16   26.70
   4   7   1  402.36   34.70
  -4  -7   1  344.07   32.40
  -4   7  -1  425.16   27.90
  -4  -7   1  383.06   28.90
  -4  -7   1  433.96   37.50
  -5   7   1    7.90   20.20
   5  -7   1    3.80   11.80
  -5  -7  -1   11.10   16.10
  -5   7   1    3.20   17.80
  -5  -7  -1   26.20   23.80
  -5   7   1    3.50   16.60
  -5  -7  -1   -6.60   14.70
  -5  -7  -1   25.30   21.80
   5   7  -1  -25.40   20.10
  -5   7   1    1.00   17.80
  -5   7  -1   33.80   19.40
  -5   7  -1  -25.90   15.20
  -5  -7   1   -7.00   19.50
   5   7   1   23.60   22.00
  -5   7  -1   41.50   23.00
  -5  -7   1   -8.80   20.10
  -5  -7   1   -5.50   14.70
  -5  -7   1    5.20   16.40
   6   7  -1   17.30   24.00
  -6  -7  -1   15.30   18.20
   6   7  -1   25.80   24.00
  -6  -7  -1   -5.80   23.10
   6  -7   1   29.50   17.80
  -6   7   1   20.20   21.40
  -6   7   1  -14.10   23.40
  -6  -7  -1   -5.50   23.60
   6  -7   1  -14.40   16.50
  -6   7   1   27.90   23.20
   6   7   1   36.90   27.00
   6  -7  -1   16.90   13.50
  -6   7  -1   42.00   24.10
  -6   7  -1   19.50   25.80
  -6  -7   1   57.39   27.60
   6  -7  -1   14.30   17.00
  -6  -7   1   18.90   14.90
  -6  -7   1   16.80   20.90
   6  -7  -1  -60.79   16.40
   0   8   1 1092.59   41.30
   0  -8   1 1080.49   36.60
   0   8   1 1057.69   35.90
   0   8  -1 1045.70   39.10
   0   8  -1 1070.19   35.90
   0  -8  -1 1073.29   36.20
   0   8   1 1047.30   36.50
   0   8  -1 1117.59   32.40
   0  -8  -1 1092.19   34.80
   0  -8   1 1064.79   39.50
   0   8   1 1095.19   29.80
   0  -8   1 1071.39   34.00
   0   8   1 1118.89   36.40
   0  -8  -1 1099.69   38.80
   0   8   1 1118.39   40.00
   0   8  -1 1065.59   36.30
   0  -8   1 1089.79   34.80
   0   8  -1 1073.29   44.60
   1   8  -1   54.59   10.80
  -1   8   1   33.20   13.00
  -1  -8  -1   38.10   11.30
  -1   8   1   33.80    9.30
   1   8  -1   22.40   13.10
  -1  -8  -1   51.69   12.30
  -1  -8  -1   45.80    7.60
   1  -8   1   52.99    9.90
  -1   8   1   38.90    9.80
  -1  -8  -1   60.09   13.90
   1   8  -1   20.40   11.20
   1   8  -1   37.30   12.90
  -1   8   1   45.20    9.60
  -1  -8  -1   26.00   11.80
  -1   8   1   45.50   15.80
   1  -8   1   22.60   10.40
   1   8  -1   46.40   11.20
  -1  -8  -1   63.69   11.30
   1   8  -1   41.50   11.90
  -1  -8   1   57.49   12.20
  -1   8  -1   59.09   13.60
  -1  -8   1   48.20   11.40
  -1   8  -1   56.49   10.10
  -1   8  -1   44.10   10.70
  -1   8  -1   55.39   12.00
   1   8   1   37.30   12.30
   1   8   1   43.60   13.50
  -1   8  -1   64.09    8.30
  -1   8  -1   32.30    9.40
  -1  -8   1   59.49    8.10
   1   8   1   34.60   11.40
  -1  -8   1   66.19   14.10
   1   8   1   27.80   11.50
   1   8   1   38.70   13.20
   1  -8  -1   51.79   11.50
  -1  -8   1   48.90   11.90
  -2  -8  -1  228.98   19.00
  -2   8   1  197.08   13.10
   2   8  -1  240.98   19.30
   2  -8   1  175.78   13.00
   2   8  -1  220.48   16.70
  -2   8   1  222.58   16.70
  -2   8   1  218.68   12.60
   2  -8   1  198.28   13.90
  -2  -8  -1  213.78   20.20
  -2   8   1  214.98   13.10
  -2   8   1  188.18   18.70
  -2  -8  -1  214.68   18.00
  -2  -8  -1  184.38   20.00
   2   8  -1  214.98   21.50
   2   8  -1  208.08   21.30
   2   8  -1  189.18   18.90
  -2  -8  -1  225.48   21.40
  -2   8   1  199.38   15.10
   2   8  -1  216.08   16.50
  -2   8  -1  215.28   13.10
   2   8   1  212.58   20.20
   2   8   1  178.88   17.50
   2  -8  -1  233.48   13.60
   2   8   1  214.48   16.20
   2   8   1  257.17   21.70
  -2   8  -1  198.18   13.10
  -2  -8   1  239.98   11.90
  -2   8  -1  243.88   20.80
  -2   8  -1  216.48   13.90
  -2  -8   1  202.88   20.30
   2  -8  -1  210.78   14.50
  -2  -8   1  209.48   17.40
  -2  -8   1  221.68   21.00
   2   8   1  212.08   18.30
  -2   8  -1  201.58   14.40
  -2   8  -1  224.08   17.30
  -3  -8  -1  118.69   17.40
  -3  -8  -1  140.39   16.80
   3   8  -1  108.89   18.80
  -3  -8  -1  104.99   21.50
   3   8  -1  124.79   14.00
  -3  -8  -1  116.69   19.80
  -3   8   1  131.99   19.00
  -3   8   1  131.49    8.20
   3   8  -1   82.49   15.40
  -3   8   1  120.19   17.60
  -3  -8  -1  100.89   16.60
   3   8   1  130.69   21.60
  -3   8  -1  143.59   19.20
  -3  -8   1  126.19   21.10
   3   8   1  116.49   18.00
  -3   8  -1  146.79   19.00
  -3  -8   1  136.49   17.50
   3   8   1  119.59   15.80
  -3   8  -1  121.59    8.80
  -3   8  -1  143.59   16.00
  -3  -8   1  152.78   18.80
  -3  -8   1  103.29   20.50
  -3   8  -1  130.99    9.50
  -3  -8   1  101.49   16.40
   3   8   1  129.89   16.00
  -4  -8  -1   81.59   22.40
  -4  -8  -1   77.49   17.10
  -4   8   1   95.99   19.70
   4   8  -1   85.69   14.40
   4   8  -1   67.59   20.30
  -4   8   1   75.49   19.70
  -4   8   1   89.49   18.40
  -4  -8  -1   72.49   17.20
  -4   8   1   67.99   19.30
  -4  -8  -1  102.09   24.00
  -4  -8   1   94.59   22.50
  -4   8  -1   65.09   16.80
  -4  -8   1  122.59   19.50
   4   8   1   72.89   14.70
  -4  -8   1   73.89   17.50
   4   8   1   80.69   22.20
  -4   8  -1   65.39   17.90
  -4   8  -1   90.39   21.00
  -5   8   1    9.30   19.30
  -5   8   1   -8.00   17.40
  -5   8   1   17.70   19.10
  -5  -8  -1   13.30   21.70
  -5   8   1   27.30   20.60
  -5  -8  -1   25.60   16.80
   5  -8   1   21.30   14.10
  -5  -8  -1   24.60   18.20
   5   8  -1   55.49   22.80
   5   8  -1   -4.90   20.60
  -5  -8  -1   49.40   25.00
  -5  -8   1   50.39   23.40
  -5   8  -1   25.50   22.00
   5   8   1  -13.30   21.40
  -5  -8   1   18.40   17.70
  -5   8  -1   47.50   18.80
   6  -8   1  -22.00   17.30
  -6   8   1   15.90   22.30
  -6  -8  -1    8.80   23.80
  -6  -8  -1   -4.40   19.70
  -6  -8  -1   20.10   18.30
   6  -8   1   11.00   14.20
   6   8  -1   20.50   24.10
  -6  -8  -1   31.80   25.70
   6   8  -1  -19.90   23.40
  -6   8   1   26.90   23.80
  -6  -8   1    1.70   16.10
   6   8   1   -5.50   25.60
   6  -8  -1  -27.00   18.70
  -6   8  -1    4.80   23.70
  -6  -8   1   28.00   25.60
  -6   8  -1  -41.70   18.90
   6  -8  -1  -56.49   13.20
  -6  -8   1  -25.10   20.10
   6  -8  -1  -24.20   11.80
   0   9  -1  745.23   38.20
   0   9   1  791.22   37.00
   0   9   1  772.42   30.50
   0   9  -1  760.72   30.10
   0  -9   1  736.63   32.80
   0   9  -1  769.42   33.50
   0  -9  -1  751.82   28.50
   0  -9  -1  767.72   30.80
   0  -9   1  736.63   28.60
   0  -9   1  747.93   27.70
   0   9  -1  765.72   25.70
   0   9   1  757.82   30.60
   0  -9  -1  729.03   32.80
   0   9   1  747.43   30.60
   0   9   1  760.12   33.10
   0  -9   1  750.92   30.50
   0   9   1  810.92   23.10
   0   9  -1  747.93   30.90
  -1  -9  -1  120.29   15.10
  -1  -9  -1  110.29   14.80
   1   9  -1  107.19   14.40
   1   9  -1  111.79   14.50
  -1  -9  -1  103.29   17.10
  -1   9   1   57.59   16.80
   1  -9   1  109.69   13.60
  -1   9   1   88.19   11.60
   1  -9   1  108.49   12.00
   1   9  -1   63.89   15.90
   1   9  -1  108.89   12.70
   1   9  -1  118.99   17.20
  -1   9   1  109.19   12.90
  -1   9   1  105.19   15.50
  -1  -9  -1  114.59   10.00
   1   9   1   93.29   11.60
   1   9   1   91.79   15.70
   1   9   1   89.09   15.30
   1   9   1  105.59   17.30
  -1   9  -1   84.49   18.90
   1  -9  -1  103.99   13.50
  -1  -9   1   92.09    9.80
   1   9   1   99.99   15.00
   1   9   1   90.09   14.00
  -1  -9   1   86.59   15.30
  -1   9  -1  108.89    9.40
  -1  -9   1  117.89   14.50
  -1  -9   1   99.29   14.10
  -1   9  -1   89.49   12.20
   1  -9  -1   97.49   11.80
  -1   9  -1  117.69   14.30
  -1  -9   1   91.09   13.80
  -1   9  -1  109.19   13.80
  -1   9  -1   90.49   14.50
   2   9  -1  166.78   17.30
   2  -9   1  151.08   12.80
  -2   9   1  144.79   12.40
  -2  -9  -1  125.09   17.80
   2   9  -1  144.39   19.40
   2   9  -1  174.68   16.90
  -2   9   1  135.29   18.10
  -2  -9  -1  157.88    9.00
  -2  -9  -1  187.98   21.00
   2   9  -1  169.38   15.60
  -2   9   1  148.19   13.40
   2  -9   1  146.09   11.60
  -2   9   1  171.28   12.80
   2   9  -1  169.78   19.70
  -2  -9  -1  151.18   18.30
  -2   9   1  122.19   12.60
   2   9  -1  153.98   17.30
  -2  -9  -1  182.48   18.50
  -2  -9  -1  178.68   17.60
  -2   9   1  123.89   11.00
   2  -9  -1  149.79   11.50
  -2   9  -1  171.18   19.40
  -2   9  -1  169.78   14.10
  -2   9  -1  145.69   12.80
   2   9   1  171.98   15.50
   2   9   1  137.19   18.10
  -2   9  -1  153.48   15.00
   2   9   1  179.98   17.70
  -2  -9   1  158.28   16.80
  -2  -9   1  154.48   10.60
  -2  -9   1  141.09   18.90
   2   9   1  129.09   18.20
  -2  -9   1  121.39   18.40
   2   9   1  147.39   16.40
  -2   9  -1  164.48   12.20
  -2   9  -1  150.88   11.90
   2  -9  -1  160.38   13.20
  -2  -9   1  157.28   16.60
   3   9  -1  122.59   20.10
  -3  -9  -1  159.98   20.10
   3   9  -1  118.29   17.40
  -3   9   1  109.19   19.10
  -3  -9  -1  106.99   15.20
  -3   9   1  119.19    9.60
  -3  -9  -1   93.29   20.00
  -3  -9  -1  109.99   17.60
  -3   9   1  105.29    9.90
  -3   9   1  150.48   18.30
   3   9  -1  127.99   20.40
   3   9  -1  130.99   15.00
  -3  -9  -1   86.69   20.40
  -3  -9  -1  116.59   16.40
   3   9   1  108.29   16.30
  -3   9  -1  131.99   10.20
  -3  -9   1  131.09   22.40
  -3   9  -1  118.99   10.60
  -3  -9   1   80.99   17.40
   3   9   1  128.29   20.50
   3   9   1   98.59   15.70
   3   9   1  112.79   18.40
  -3   9  -1   73.19   18.10
  -3  -9   1  116.19   16.20
  -3   9  -1  112.59   18.10
  -3  -9   1  136.69   17.70
  -3   9  -1  112.49    9.30
  -4  -9  -1  206.58   23.30
  -4   9   1  212.98   26.20
   4   9  -1  160.08   25.50
  -4   9   1  239.68   26.00
   4   9  -1  226.98   27.90
  -4  -9  -1  252.57   29.60
   4   9  -1  189.18   18.80
  -4  -9  -1  218.08   29.80
  -4  -9  -1  262.17   23.90
  -4   9  -1  232.28   23.10
  -4   9  -1  225.48   11.80
   4   9   1  182.68   20.20
  -4   9  -1  242.48   26.40
  -4  -9   1  255.47   25.30
  -4   9  -1  182.28   12.90
   4   9   1  280.37   30.40
  -4   9  -1  205.28   25.30
   5   9  -1   21.80   22.50
  -5  -9  -1   40.60   23.50
   5  -9   1    4.30   14.30
  -5  -9  -1   -1.50   20.50
  -5  -9  -1   21.10   18.20
  -5   9   1   21.60   20.10
   5   9  -1   38.20   22.50
  -5   9   1   38.30   20.50
  -5  -9  -1    6.40   16.30
  -5   9  -1   -2.70   20.40
  -5  -9   1   -0.10   21.30
  -5   9  -1   -5.20   17.70
  -5  -9   1   17.40   15.60
  -5  -9   1   -9.00   18.10
   5   9   1   10.40   20.90
  -6  -9  -1    9.50   24.80
   6  -9   1   37.00   16.40
   6  -9   1   32.90   19.70
   6   9  -1   30.20   25.00
  -6   9   1   20.30   23.50
   6   9  -1   48.30   25.70
  -6  -9  -1   -8.60   20.30
   6   9   1   28.80   26.20
  -6  -9   1   29.70   18.70
   6  -9  -1   35.50   17.20
  -6  -9   1   40.90   23.00
  -6   9  -1   21.00   24.80
  -6  -9   1   48.10   27.30
   6   9   1   28.20   25.80
   6  -9  -1  -13.40   17.00
   0 -10   1    9.50   12.30
   0 -10   1   21.30    9.40
   0 -10  -1   15.90   12.20
   0 -10   1    3.80    9.00
   0 -10   1    4.60   10.40
   0 -10  -1   16.30   10.90
   0  10   1   35.40   13.40
   0  10  -1   -9.90   12.00
   0  10   1   16.40    6.00
   0  10   1   17.60   11.00
   0  10   1   17.90   15.20
   0  10   1   26.10   12.10
   0  10  -1   19.50   15.90
   0  10  -1   21.70    7.70
   0  10   1   17.70   13.40
   0 -10  -1   16.80    9.90
   0  10  -1   16.60   11.70
   0  10  -1   15.20   11.00
   0 -10   1   -2.60    9.50
  -1 -10  -1   33.60   14.80
   1 -10   1   51.09   10.80
  -1 -10  -1   27.40   11.60
   1  10  -1    8.10   10.90
  -1 -10  -1   30.20    7.70
   1  10  -1   36.60   13.20
  -1  10   1   20.10   10.70
  -1 -10  -1   32.10   12.40
  -1  10   1   39.60   10.60
   1  10  -1   37.20   14.60
   1 -10   1   40.80   11.70
  -1  10   1   35.30   13.30
  -1 -10  -1   31.50   12.70
   1  10  -1   45.30   15.40
   1  10  -1   27.60   10.10
  -1  10   1    2.00   14.30
  -1  10  -1   22.40   14.40
  -1  10  -1   32.30   12.30
   1  10   1   16.10   11.70
  -1  10  -1   29.40   10.50
   1 -10  -1   22.30   10.90
  -1  10  -1   40.60    7.70
  -1  10  -1   -0.10   14.80
  -1 -10   1   16.70   11.30
   1  10   1   43.80   14.20
   1  10   1   35.60    9.80
  -1 -10   1   42.00   15.10
   1  10   1   24.90   13.50
  -1 -10   1   23.80   11.50
  -1 -10   1   20.20    7.80
  -1  10  -1   42.70   14.50
   1  10   1   41.50   12.80
  -1 -10   1   51.29   12.20
  -1  10  -1   29.30   11.40
   1 -10  -1   26.10    9.90
   2 -10   1   85.69   11.00
  -2 -10  -1  136.89   17.50
  -2 -10  -1   93.79   16.80
  -2 -10  -1  129.29   16.90
   2 -10   1  101.49   12.20
   2  10  -1   58.19   14.20
   2  10  -1   87.99   14.00
  -2  10   1   79.59   16.20
  -2  10   1   75.29   10.10
  -2  10   1   66.19   11.80
   2  10  -1   92.69   17.50
   2  10  -1  110.29   14.60
  -2 -10  -1   88.29    7.70
  -2  10   1   86.59   11.70
  -2 -10  -1   66.49   16.90
   2  10  -1   97.69   18.90
  -2  10   1   84.39   10.80
  -2  10   1   75.79   10.70
  -2 -10  -1   65.99   14.20
   2  10  -1   45.90   14.30
   2  10   1   67.69   16.30
  -2 -10   1   94.99   17.40
  -2  10  -1   96.49   11.70
  -2  10  -1   66.39   11.60
  -2  10  -1   82.09   10.50
   2 -10  -1   90.19   10.80
  -2 -10   1  100.09   15.70
   2 -10  -1   99.69   12.30
   2  10   1  107.19   17.80
   2  10   1  100.39   14.00
  -2 -10   1   91.79   15.30
   2  10   1   81.69   15.30
   2  10   1   62.79   15.00
  -2 -10   1   86.59    9.00
  -2  10  -1   69.09   12.10
  -2 -10   1   73.99   16.80
  -2  10  -1   98.49   13.40
  -2  10  -1  100.69   17.40
   3 -10   1   45.10    7.50
  -3  10   1   58.99   19.00
   3  10  -1   88.69   19.00
   3 -10   1   49.10    7.60
  -3 -10  -1   61.39   18.90
  -3 -10  -1   67.79   19.30
  -3  10   1   56.09   14.80
  -3  10   1   57.29   10.30
  -3 -10  -1   38.90   13.30
   3  10  -1   47.60   15.40
   3  10  -1   59.99   13.80
  -3  10   1   57.39    7.10
   3  10  -1   76.09   19.90
  -3 -10  -1   48.50   16.00
  -3 -10  -1   50.09   16.10
  -3  10   1   65.79    9.60
  -3  10  -1   28.90   14.50
  -3  10  -1   61.59   18.10
   3 -10  -1   50.89    7.50
  -3 -10   1   67.19   17.40
  -3 -10   1   76.99   15.10
  -3  10  -1   66.49   10.90
  -3  10  -1   60.89    9.40
  -3 -10   1   64.99   15.70
   3 -10  -1   45.10    6.90
   3  10   1   57.19   14.50
  -3  10  -1   77.99   10.20
   3  10   1   35.10   14.80
  -3  10  -1   67.09    7.70
  -3 -10   1   59.09   18.60
  -3 -10   1   60.99   15.10
   3  10   1   52.69   17.20
   3  10   1   44.40   17.00
  -4 -10  -1   18.10   15.70
   4  10  -1   49.80   20.10
  -4 -10  -1   30.00   20.70
  -4 -10  -1   24.70   19.80
  -4  10   1   16.90    7.40
  -4  10   1   14.80   19.20
  -4  10   1   32.70    8.30
   4  10  -1    7.80   15.90
   4  10  -1   43.90   20.00
  -4 -10  -1    3.00   16.00
  -4  10   1   -3.50   15.50
  -4  10  -1   23.20    9.00
  -4  10  -1   24.10    8.00
  -4 -10   1    3.90   14.20
  -4  10  -1   13.90   18.10
  -4  10  -1   15.20   17.30
   4  10   1   -2.30   17.80
   4  10   1   10.80   13.80
  -4 -10   1    9.10   20.10
  -4 -10   1   15.50   16.50
  -5  10   1   35.40   19.80
   5 -10   1    4.70   15.90
  -5 -10  -1   39.70   20.10
  -5 -10  -1   23.40   19.00
   5  10  -1   36.80   23.10
   5  10  -1   58.69   23.20
  -5  10   1    3.20   20.40
  -5 -10  -1   20.90   23.50
  -5  10  -1   18.40    8.10
  -5  10  -1   36.40   21.30
  -5 -10   1   18.90   18.90
   5  10   1   45.30   23.90
  -5 -10   1   34.20   17.30
  -5  10  -1   14.80    8.10
  -5 -10   1   71.19   25.70
  -6 -10  -1   -4.30   19.90
   6  10  -1  107.69   30.40
   6  10  -1   15.60   22.10
   6 -10   1    7.20   15.10
  -6 -10  -1   40.80   26.50
   6 -10   1   12.10   20.10
  -6  10  -1   79.59   27.10
  -6 -10   1  -12.60   17.90
   6  10   1   10.90   24.60
   6 -10  -1   -3.70   16.80
  -6 -10   1    9.80   21.70
   6  10   1   11.70   24.40
  -6 -10   1   19.10   24.90
   0 -11  -1   46.30   10.80
   0  11   1   49.40   13.70
   0  11  -1   73.89   13.90
   0  11  -1   45.00    9.10
   0 -11   1   50.49   12.80
   0 -11   1   47.90   11.50
   0  11   1   42.70   16.70
   0  11   1   38.80   12.40
   0 -11   1   38.10   10.30
   0  11  -1   83.09   16.50
   0  11   1   65.49   13.80
   0 -11  -1   51.09   12.60
   0 -11   1   57.39   11.00
   0 -11  -1   63.09   15.00
   0  11  -1   15.00   16.00
   0  11  -1   72.79   14.20
   0 -11   1   54.09   14.60
   0  11   1   55.89    7.20
   1  11  -1   16.30    9.50
  -1 -11  -1   11.30   12.20
  -1  11   1    0.20   15.60
  -1 -11  -1   17.30   12.20
  -1  11   1   -2.50   11.20
   1 -11   1   12.80    9.70
   1  11  -1   -2.00   13.80
  -1 -11  -1   22.60   12.70
   1 -11   1    8.00   10.60
  -1 -11  -1   -1.30   13.40
   1  11  -1    2.50   11.20
  -1  11   1  -13.10   12.40
   1  11  -1   17.10   12.40
  -1  11   1   15.60   11.50
  -1  11   1   13.70   10.00
  -1 -11  -1   12.00    7.60
   1  11  -1   25.10   14.90
  -1  11  -1   25.90   12.00
  -1 -11   1   -6.80   11.00
  -1  11  -1   15.90    6.80
   1  11   1   -0.50    8.30
   1  11   1   32.60   12.50
   1 -11  -1   31.40   10.60
  -1 -11   1    1.20   13.30
  -1  11  -1    7.40   12.80
  -1 -11   1    0.30   10.80
  -1  11  -1  -12.60    9.80
  -1 -11   1   -8.20   10.70
  -1  11  -1   26.60   17.10
  -1  11  -1   23.50   12.70
  -1 -11   1    6.20    7.60
   1 -11  -1   -0.20   10.80
   1  11   1   20.30   12.20
   1  11   1   15.10   14.00
   1  11   1    8.60   13.60
   2  11  -1  -11.20   14.70
  -2 -11  -1   27.20   14.30
   2 -11   1   22.10   10.50
   2  11  -1   10.10   11.70
  -2 -11  -1   15.30   15.90
  -2  11   1   14.20   10.70
   2  11  -1    6.90   14.70
   2  11  -1   35.30   12.20
  -2  11   1    2.80   10.30
  -2  11   1   17.70    8.20
  -2  11   1    5.40    9.00
  -2 -11  -1   -3.20   11.90
   2  11  -1    8.50   12.80
  -2 -11  -1    5.40    5.90
  -2  11   1   20.30    9.30
   2  11  -1   -2.10   11.50
   2 -11   1  -15.80    7.90
  -2  11   1   10.50   15.30
  -2  11  -1    6.60    8.70
  -2  11  -1   -8.30   10.50
   2  11   1    4.80   12.90
  -2 -11   1   11.90    7.50
   2  11   1  -15.40   12.90
  -2  11  -1   15.20   10.10
  -2 -11   1   -8.30   11.40
  -2  11  -1   13.40   14.20
  -2  11  -1   10.00   10.90
   2  11   1   19.40   15.40
   2  11   1   -8.10   12.30
   2  11   1  -12.20   10.30
  -2 -11   1   13.20   14.30
  -2  11  -1    2.20    8.30
   2 -11  -1    9.10    8.90
   2 -11  -1   -1.50    9.40
  -2 -11   1    4.20   12.40
   2  11   1    1.70   10.70
  -2 -11   1   10.00   15.20
  -3  11   1  505.85   27.30
   3 -11   1  476.45   20.10
  -3 -11  -1  533.75   33.80
  -3  11   1  495.95   20.90
   3  11  -1  487.25   32.90
  -3  11   1  497.45   34.20
  -3 -11  -1  403.86   33.10
  -3  11   1  453.65   22.90
   3  11  -1  454.35   29.80
  -3  11   1  518.75   21.50
  -3 -11  -1  496.85   32.30
   3  11  -1  554.74   37.90
  -3  11   1  508.25   19.30
  -3 -11  -1  530.75   36.20
   3  11  -1  480.15   33.60
   3 -11  -1  473.05   19.00
   3  11   1  506.25   35.10
  -3 -11   1  512.85   32.00
   3  11   1  492.25   32.30
  -3 -11   1  547.45   32.00
  -3 -11   1  505.75   35.40
   3 -11  -1  473.55   19.80
  -3 -11   1  529.35   30.60
  -3 -11   1  490.05   36.40
   3  11   1  461.75   30.10
  -3  11  -1  491.65   19.40
  -3  11  -1  505.65   28.80
   3  11   1  360.16   32.30
  -3  11  -1  513.05   22.40
  -3  11  -1  498.75   34.80
   4  11  -1   -0.70   19.30
  -4  11   1    6.70    8.10
   4 -11   1    2.50   14.20
  -4  11   1    9.50   15.80
  -4 -11  -1  -13.20   15.70
  -4 -11  -1  -16.20   18.30
  -4 -11  -1   -7.90   15.30
   4  11  -1   -1.30   17.70
  -4  11   1   12.60    9.40
  -4 -11  -1   -3.10   18.40
  -4  11   1   11.50   18.70
  -4 -11   1   -7.70   18.50
   4  11   1   23.90   18.80
  -4  11  -1    9.50    8.60
  -4 -11   1   10.50   15.10
   4  11   1   12.50   14.00
  -4 -11   1   24.90   16.80
  -4  11  -1   17.30   16.70
  -4  11  -1    1.10    9.80
   5  11  -1   -6.20   19.30
  -5  11   1   13.70   21.70
   5 -11   1   -1.90   15.50
   5  11  -1    7.10   23.00
  -5  11   1   10.60   17.20
  -5 -11  -1   35.00   19.90
  -5  11   1    0.20    7.70
  -5  11   1    6.50    9.00
   5  11   1   16.50   22.00
   5  11   1   19.10   22.20
  -5 -11   1   11.40   16.90
  -5  11  -1   19.30   21.00
  -5  11  -1    9.60    8.80
  -5 -11   1   28.70   22.40
  -5 -11   1    6.40   19.00
   6 -11   1   35.20   18.90
   6  11  -1   54.49   29.30
  -6 -11  -1   58.39   23.20
  -6 -11  -1   20.90   25.90
   6  11  -1   34.20   26.20
  -6 -11  -1   57.59   20.90
   6  11   1   19.40   26.00
  -6 -11   1  -11.80   19.00
   6 -11  -1   -5.60   17.10
  -6 -11   1   55.49   27.40
  -6 -11   1   39.90   22.60
   6  11   1   16.90   25.40
   0  12   1   25.30    6.80
   0 -12   1   19.40   12.20
   0  12   1   32.20   12.80
   0  12  -1   32.30   13.20
   0 -12  -1   25.70   12.40
   0  12  -1   18.90   12.50
   0 -12   1   45.00   11.10
   0  12   1   32.20   12.70
   0 -12  -1   30.60   14.30
   0  12   1   11.20   18.10
   0  12  -1   28.50   17.50
   0 -12   1   38.50   10.80
   0  12  -1   38.20   15.70
   0  12   1   54.99   14.70
   0 -12  -1   30.70   11.30
   0  12  -1   33.10    9.20
   0 -12   1   42.00   11.80
   0 -12   1   29.50   14.20
   1  12  -1   -7.40    8.90
   1  12  -1  -13.30   15.00
  -1  12   1    5.40   17.30
   1 -12   1  -16.40    9.40
   1 -12   1    9.80   11.90
  -1  12   1   -3.30   12.00
  -1  12   1   20.40   12.80
  -1 -12  -1  -12.00   11.20
   1 -12   1    4.60   10.50
   1  12  -1   -2.60   15.60
   1  12  -1  -10.00   11.00
  -1 -12  -1    7.70   11.80
  -1  12   1   16.70   14.60
  -1 -12  -1   31.40   13.30
  -1 -12  -1    8.60    7.60
  -1 -12  -1    5.40   14.70
   1  12  -1  -14.70   11.90
  -1  12   1   -7.20   10.30
  -1 -12   1   19.00   12.30
   1  12   1    0.90   14.00
   1 -12  -1   25.10   10.90
   1  12   1   19.60   14.10
  -1 -12   1   13.50   12.30
  -1  12  -1   12.80   17.60
   1  12   1   15.60   12.90
  -1 -12   1  -18.50   10.70
  -1  12  -1    8.80    6.60
  -1  12  -1   20.40   19.00
   1 -12  -1    0.80   11.50
  -1  12  -1    2.30   10.90
  -1  12  -1   15.80   12.30
  -1 -12   1   11.00    8.40
   1  12   1   11.00    8.50
  -1 -12   1    7.50   14.40
   1  12   1   -0.50   11.90
   2  12  -1   14.20   12.20
   2  12  -1    2.20   15.30
  -2  12   1   20.90   15.80
  -2  12   1   -3.00   11.20
  -2 -12  -1   26.90   14.30
   2  12  -1   -5.10   12.50
   2 -12   1   -7.10   10.10
  -2  12   1   -3.10   11.50
  -2 -12  -1   25.70   15.00
  -2  12   1    3.70    9.60
  -2  12   1   10.10    7.60
  -2 -12  -1   19.80   13.20
  -2  12   1    8.30    9.90
  -2 -12  -1   13.50    6.70
   2  12  -1   -7.80   13.50
   2  12  -1  -13.60   15.00
   2 -12   1   -1.60    8.70
  -2 -12  -1   14.70   15.70
   2  12  -1   18.60   13.20
  -2  12  -1   16.60   12.10
  -2 -12   1   14.70   15.10
  -2  12  -1   -5.30    9.10
  -2 -12   1    3.00   14.50
  -2  12  -1   -4.10    9.90
   2  12   1    5.00   13.40
   2  12   1  -12.80   11.70
  -2 -12   1    3.20    7.90
   2 -12  -1   -7.70    9.90
   2  12   1   16.80   16.40
   2 -12  -1   26.40   10.40
   2  12   1    6.00   14.50
  -2 -12   1   10.40   13.40
  -2  12  -1   13.20   16.00
   2  12   1   11.40   11.60
  -2  12  -1   15.30   12.30
  -2  12  -1   13.00    9.70
   2  12   1    6.70   13.70
  -2 -12   1   18.50   14.30
   3  12  -1   19.00   13.10
  -3 -12  -1   20.10   13.70
  -3  12   1   12.50   19.20
   3 -12   1   32.00    9.10
   3  12  -1   57.59   18.00
  -3  12   1   25.20   10.40
   3  12  -1    8.90   16.70
  -3 -12  -1   23.50   18.30
   3 -12   1   26.20    9.40
  -3  12   1   11.60   11.70
  -3  12   1   18.20   11.30
  -3  12   1   37.60   10.10
  -3 -12  -1   34.60   18.00
  -3  12   1   44.10    9.10
   3  12  -1   21.20   15.50
  -3  12  -1   20.40   10.40
   3  12   1   -7.60   16.80
   3 -12  -1   38.00    8.60
  -3  12  -1   45.70   11.50
  -3  12  -1   28.60   14.40
  -3 -12   1   69.19   19.00
   3  12   1   35.30   16.60
   3  12   1   25.60   18.30
  -3 -12   1   45.90   14.80
  -3  12  -1    8.50   18.60
  -3 -12   1   21.00   16.00
  -3  12  -1   31.10    8.90
   3  12   1   12.40   15.10
   3 -12  -1   39.50    9.30
  -3 -12   1   23.60   19.00
  -3  12  -1   39.10   12.80
   3  12   1   58.89   17.20
   4  12  -1   18.70   20.40
  -4  12   1   -2.90    9.00
   4 -12   1   10.30   14.70
  -4  12   1   32.40   19.90
  -4  12   1  -11.70    9.80
  -4 -12  -1   12.80   16.80
   4  12  -1   23.70   19.30
  -4 -12  -1  -17.80   21.10
  -4  12   1   -2.40   14.30
  -4 -12   1   -2.30   21.20
   4  12   1    8.00   19.90
  -4 -12   1   37.90   18.30
  -4  12  -1    6.70   10.60
  -4  12  -1   21.00   16.40
   4  12   1   43.90   19.90
  -4 -12   1   22.30   17.10
   4  12   1  -18.10   15.10
  -5  12   1    6.40   10.10
  -5  12   1   -8.70   21.70
   5  12  -1   -9.30   19.00
  -5 -12  -1    4.20   16.20
   5  12  -1   -8.50   22.70
  -5 -12  -1  -16.00   18.40
   5 -12   1   27.60   17.20
  -5 -12   1  -10.90   18.70
  -5  12  -1   11.40   21.90
   5  12   1    2.10   22.00
  -5 -12   1  -21.90   21.30
  -5 -12   1   27.90   18.70
  -5  12  -1  -15.50    9.70
   5  12   1  -26.30   19.40
  -6 -12  -1   52.29   21.60
   6  12  -1    3.80   23.70
  -6 -12  -1   16.90   21.80
   6  12  -1   -3.10   25.60
  -6 -12  -1   41.30   27.10
   6 -12   1    6.80   18.40
  -6 -12   1  -17.30   24.30
   6  12   1  -32.90   21.80
  -6 -12   1    7.70   19.50
  -6 -12   1   33.90   24.50
  -6  12  -1    3.00    9.20
   6  12   1    2.60   26.00
   6 -12  -1  -14.20   17.60
   0  13   1  146.79   12.60
   0  13  -1  147.49   18.00
   0 -13  -1  140.09   15.80
   0 -13   1  124.89   14.70
   0 -13   1  164.28   20.10
   0  13  -1  156.08   13.60
   0  13  -1  195.28   23.10
   0 -13   1  153.08   17.90
   0 -13  -1  174.78   18.30
   0 -13   1  133.49   14.60
   0  13   1  174.88   18.80
   0  13   1  166.38   19.20
   0 -13  -1  149.59   19.80
   0  13   1  142.99   18.40
   0  13  -1  100.89   20.90
   0 -13   1  164.58   16.70
   0  13  -1  151.98   18.50
   0  13   1  139.39   23.70
  -1  13   1  125.69   17.80
   1  13  -1  119.79   18.90
   1  13  -1  124.99   17.80
   1 -13   1  134.79   16.30
   1  13  -1  120.69   20.50
   1  13  -1  159.28   23.10
   1 -13   1  134.59   16.90
  -1  13   1  109.49   19.50
  -1 -13  -1  105.59   16.60
  -1 -13  -1  136.79   12.90
  -1  13   1  128.79   23.70
  -1 -13  -1  103.49   20.00
  -1 -13  -1  135.89   17.90
   1  13  -1  152.28   15.20
  -1  13   1  103.89   15.50
  -1 -13  -1  128.69   18.20
   1 -13   1  127.89   17.70
  -1 -13   1  148.69   13.80
  -1 -13   1  139.39   17.70
  -1 -13   1  124.89   17.00
   1  13   1  135.79   20.60
   1  13   1  133.69   18.30
   1 -13  -1  143.89   16.30
   1  13   1  157.78   19.70
   1 -13  -1  134.99   18.60
   1  13   1  139.09   14.40
  -1 -13   1  196.08   20.50
  -1 -13   1  161.18   22.70
  -1  13  -1  129.69    9.70
  -1  13  -1  140.39   17.70
  -1  13  -1   84.79   22.70
  -1  13  -1  129.49   16.30
   1  13   1   82.09   20.00
   2  13  -1   11.70   13.60
   2 -13   1   21.60   10.50
  -2  13   1   14.70   12.50
  -2 -13  -1    2.70   14.20
  -2  13   1    9.30   11.20
  -2  13   1   15.60   13.20
   2  13  -1   -3.80   16.90
  -2  13   1   12.40   11.00
   2  13  -1   -9.10   15.20
  -2 -13  -1   10.50    7.40
   2  13  -1    5.20   16.80
  -2 -13  -1   -2.40   13.50
  -2  13   1   26.00   17.30
  -2 -13  -1   19.60   16.20
   2 -13   1    3.20   11.30
  -2 -13  -1   14.50   16.50
   2  13  -1   -4.00   11.60
   2  13   1  -18.40   16.10
  -2  13  -1    2.50    9.70
   2  13   1   22.60   17.60
   2  13   1   22.10   13.00
   2 -13  -1   10.40   11.80
  -2  13  -1   28.20   17.20
   2 -13  -1   24.30   11.00
   2  13   1   22.10   15.00
   2  13   1   10.40   13.30
   2  13   1   21.00   14.70
  -2 -13   1    4.60   14.80
  -2 -13   1   14.60   14.30
  -2 -13   1   20.80   15.00
  -2  13  -1    7.80   13.10
  -2 -13   1   25.10   17.00
  -2  13  -1   35.20   10.90
  -2  13  -1   32.60   18.80
  -2 -13   1   17.90    9.00
  -3 -13  -1   77.99   22.00
  -3 -13  -1   61.49   17.10
  -3  13   1   76.09   14.50
   3  13  -1   69.89   16.40
   3  13  -1  109.69   20.10
  -3  13   1   77.19   12.20
  -3  13   1   81.79   16.80
   3  13  -1  106.09   22.40
   3  13  -1   64.79   22.00
   3 -13   1   65.79   16.50
  -3 -13  -1  111.69   22.90
  -3  13   1   28.90   19.50
   3 -13   1   70.09   12.00
  -3  13  -1   70.59   15.00
   3  13   1   69.39   18.20
   3 -13  -1   52.69   10.70
  -3 -13   1   91.59   21.30
   3  13   1   41.30   18.00
  -3  13  -1   60.69   12.80
  -3 -13   1  109.99   23.00
  -3 -13   1   64.49   18.20
   3  13   1   77.99   22.30
   3  13   1   47.80   20.30
  -3  13  -1   47.90   14.30
  -4 -13  -1   10.50   17.60
   4  13  -1   -0.90   19.60
  -4  13   1   10.30   12.00
  -4 -13  -1    0.60   15.90
  -4 -13  -1   11.50   21.50
   4 -13   1   14.80   15.90
   4  13  -1    8.40   17.40
  -4  13   1   15.60   20.00
  -4 -13   1    7.10   21.20
  -4 -13   1   18.50   17.50
  -4  13  -1   13.10   18.10
  -4 -13   1   25.90   18.50
  -4  13  -1   -5.50   11.30
   4  13   1  -12.50   20.10
   4  13   1    6.60   18.70
   4  13   1   27.20   17.00
   5  13  -1    4.20   22.80
  -5  13   1   -5.80   11.70
  -5 -13  -1   -8.00   16.80
  -5 -13  -1   -9.90   19.40
   5 -13   1   -8.10   16.10
   5  13  -1  -22.10   18.70
   5 -13  -1   18.40   18.10
   5  13   1    9.00   22.10
  -5  13  -1  -11.90   10.60
  -5 -13   1    9.00   18.70
  -5 -13   1  -21.00   19.50
   5  13   1    4.50   23.00
  -5 -13   1   -3.10   22.50
  -6 -13  -1  -42.00   20.90
  -6 -13  -1  -12.10   19.80
  -6 -13  -1   13.60   25.60
   6  13  -1   13.70   25.70
   6 -13   1   15.50   19.40
  -6  13   1   22.70   10.10
   6  13  -1    3.70   27.40
  -6 -13   1  -35.40   24.20
   6  13   1   28.00   23.50
   6 -13  -1   28.90   20.80
  -6 -13   1   26.30   24.00
  -6  13  -1   -6.40   10.10
   6  13   1   -2.00   26.00
  -6 -13   1   -7.20   20.00
   0 -14   1  187.38   22.40
   0 -14  -1  167.58   16.70
   0 -14   1  154.08   17.60
   0  14   1  210.28   20.50
   0  14   1  119.99   23.80
   0  14  -1  126.19   23.90
   0  14   1  128.79   21.10
   0  14   1  165.18   20.20
   0  14  -1  157.08   19.60
   0 -14  -1  150.88   18.70
   0 -14   1  154.68   16.30
   0 -14   1  156.18   19.10
   0 -14  -1  134.19   20.50
   0  14  -1  174.58   14.50
   0  14   1  137.69   11.30
   0  14  -1  190.98   20.90
   0 -14   1  187.28   16.50
   0 -14  -1  151.18   16.90
   0  14  -1  125.49   21.90
   1  14  -1   51.89   20.50
  -1  14   1   41.90   13.70
   1 -14   1   24.30   14.30
   1  14  -1   14.10   10.80
  -1 -14  -1   34.80   15.60
  -1 -14  -1   49.30   15.50
  -1 -14  -1   23.40   16.50
  -1  14   1   23.60   16.70
  -1 -14  -1   44.20   10.30
   1  14  -1   32.20   15.80
  -1 -14  -1   13.50   14.20
   1 -14   1   38.60   13.60
  -1  14   1   33.80   15.90
   1 -14   1   40.10   13.50
   1  14  -1   26.90   15.60
  -1  14   1   54.79   21.80
   1  14  -1   25.20   18.60
   1  14   1   15.50   18.30
  -1 -14   1   34.10   14.10
   1 -14  -1   48.80   15.20
  -1  14  -1   40.30   15.60
   1  14   1   33.20   16.20
  -1 -14   1   45.50   11.10
   1  14   1   47.20   11.00
   1 -14  -1   49.90   14.00
  -1 -14   1    7.80   16.20
  -1 -14   1   37.20   14.80
  -1  14  -1   41.90   21.70
  -1  14  -1   31.40   13.30
  -1  14  -1   34.60    7.50
   1  14   1   54.09   18.10
  -1 -14   1   65.39   16.40
   1  14   1   34.40   15.80
  -2 -14  -1   60.29   20.10
  -2  14   1   14.20   13.70
   2  14  -1   24.10   19.40
  -2 -14  -1   56.49   17.30
  -2  14   1   15.10   14.00
   2  14  -1   23.30   18.90
  -2  14   1   31.50   12.50
   2 -14   1   54.09   14.90
   2 -14   1   27.90   11.80
   2  14  -1   38.70   17.20
  -2 -14  -1   32.30    8.70
  -2 -14  -1   28.80   17.00
  -2  14   1   24.40   17.90
  -2 -14  -1   49.70   17.90
   2 -14   1   43.10   14.00
   2  14  -1   37.60   14.30
   2  14  -1   51.99   16.80
   2  14   1   34.40   15.20
  -2 -14   1   54.59   18.00
  -2  14  -1   43.80   12.20
   2  14   1   60.69   20.00
  -2 -14   1   30.30    9.70
  -2 -14   1   12.90   15.30
   2  14   1   26.50   16.40
   2  14   1   36.30   13.70
   2  14   1   39.30   18.70
  -2 -14   1    7.90   15.50
   2 -14  -1   33.40   12.30
   2  14   1   12.70   15.60
  -2  14  -1   37.10   15.10
  -2 -14   1   68.29   21.40
  -2  14  -1   47.10   11.00
   2 -14  -1   46.20   14.10
  -3 -14  -1   37.40   20.10
  -3  14   1   17.40   14.10
  -3 -14  -1    4.50   19.10
  -3  14   1   57.49   12.40
   3  14  -1   29.50   21.30
   3  14  -1    9.50   15.60
   3 -14   1    1.70   14.60
   3 -14   1   -0.70   10.20
  -3 -14  -1   22.50   17.10
  -3  14   1   37.50   20.30
   3  14  -1   10.50   14.80
   3  14  -1   13.60   18.70
  -3 -14   1   11.60   19.80
  -3 -14   1   17.40   19.20
   3  14   1   -7.10   14.80
  -3 -14   1    2.10   16.20
  -3  14  -1   13.30   12.00
   3  14   1   23.40   20.30
   3  14   1   31.70   16.40
   3 -14  -1   24.60   10.90
   3  14   1   33.60   20.50
  -3  14  -1   -6.70   12.90
  -4 -14  -1    7.50   17.20
   4  14  -1   -7.70   20.40
   4  14  -1    5.10   17.20
  -4  14   1   -5.20   12.30
  -4 -14  -1  -14.60   16.20
  -4  14   1   -3.50   21.60
  -4 -14  -1   31.70   22.80
   4 -14   1   24.10   17.50
  -4 -14   1   12.60   17.70
  -4 -14   1  -14.30   21.30
  -4 -14   1   -7.70   17.60
   4  14   1  -34.30   19.20
  -4  14  -1    0.60   12.60
   4  14   1   -2.80   17.90
  -5 -14  -1   35.70   22.00
   5 -14   1  -15.60   17.90
   5  14  -1   26.50   24.80
  -5 -14  -1   61.09   21.20
  -5  14   1   -5.90   11.80
   5  14  -1   51.39   24.40
  -5 -14   1   59.69   21.40
  -5  14  -1    6.10   12.00
  -5 -14   1   35.60   22.60
   5 -14  -1   21.90   18.10
   5  14   1   41.90   25.40
  -5 -14   1  -15.50   21.20
   5  14   1   37.40   22.50
   0  15  -1   -2.00   14.80
   0 -15   1    7.00   13.60
   0 -15   1   14.60   16.60
   0  15  -1   18.30   18.00
   0  15   1    6.00   20.00
   0  15  -1   -1.30   19.70
   0 -15   1   -0.70   10.30
   0 -15  -1   -3.20   10.30
   0 -15  -1   -1.90   15.10
   0  15   1   -1.60   15.40
   0 -15  -1   25.50   14.30
   0  15   1   -0.40   16.20
   0  15  -1  -11.50   10.20
   0 -15   1  -15.10   11.00
   0  15   1  -11.60    7.70
   0  15  -1   -2.50   14.00
   0  15   1   -2.30   13.10
  -1  15   1  107.69   24.40
  -1 -15  -1  127.29   19.60
  -1 -15  -1  115.79   23.00
  -1  15   1  113.49   17.90
  -1 -15  -1  115.89   19.00
  -1  15   1  127.19   21.20
   1 -15   1  177.18   21.20
   1  15  -1  143.39   25.40
   1  15  -1  142.99   20.70
   1  15  -1  153.48   16.40
  -1 -15  -1  144.09   14.90
  -1 -15  -1  152.78   19.90
   1  15  -1  145.89   21.60
   1  15  -1  144.39   27.00
  -1  15   1  160.98   22.00
   1 -15   1  166.38   18.60
   1 -15   1  125.39   18.00
  -1 -15   1  149.59   19.40
   1  15   1  151.88   21.30
  -1 -15   1  170.98   21.10
  -1  15  -1  134.29   20.30
   1  15   1  149.69   15.10
   1  15   1  134.99   20.80
   1 -15  -1  151.78   20.00
   1  15   1  142.49   23.80
   1  15   1  111.29   23.60
  -1 -15   1  157.48   24.10
  -1 -15   1  143.69   15.10
  -1  15  -1  119.79   26.50
  -1 -15   1  141.19   19.70
  -1  15  -1  141.69   18.10
   1 -15  -1  115.29   17.40
   2  15  -1   37.50   16.80
  -2 -15  -1   55.89   21.50
   2  15  -1   53.39   19.00
  -2  15   1   45.60   15.60
  -2  15   1   48.30   20.10
  -2  15   1   12.50   15.10
  -2 -15  -1   48.10   17.60
  -2 -15  -1   11.80   16.20
   2 -15   1   35.80   14.80
   2 -15   1   41.50   16.90
   2  15  -1   24.60   20.20
   2  15  -1   44.70   15.30
  -2 -15  -1   19.40    8.60
  -2 -15  -1   21.00   16.30
   2  15  -1   12.10   19.00
   2  15   1   35.80   17.00
   2 -15  -1   27.00   15.00
  -2 -15   1   28.50   16.40
   2  15   1   63.69   21.50
  -2 -15   1   21.50   16.20
   2  15   1    9.60   15.20
   2  15   1   29.50   20.70
   2  15   1    2.20   16.60
  -2 -15   1   42.30   17.70
   2  15   1   11.10   12.30
  -2 -15   1   -0.30   17.70
  -2 -15   1   27.40    9.50
  -2  15  -1   33.00   15.70
  -3 -15  -1    9.30   20.50
   3  15  -1   25.30   21.20
  -3 -15  -1   59.09   19.30
  -3  15   1   11.40   19.80
   3  15  -1   22.70   16.80
   3 -15   1   39.00   16.60
   3  15  -1   40.50   24.80
  -3  15   1   43.40   15.70
  -3 -15  -1   31.80   21.30
  -3  15  -1   43.70   15.60
  -3 -15   1   20.60   20.90
   3  15   1   16.50   16.80
   3  15   1   80.19   23.50
  -3 -15   1   16.50   17.60
   3  15   1   17.20   16.20
   3  15   1   14.20   21.10
  -3 -15   1   34.20   21.10
   4  15  -1   33.70   23.70
   4  15  -1   16.50   19.40
  -4  15   1   47.30   24.40
   4 -15   1   65.99   19.20
  -4 -15  -1   19.30   18.90
  -4 -15  -1   39.50   20.30
  -4  15   1   35.70   15.30
  -4 -15  -1   34.20   24.60
  -4 -15   1   41.80   21.10
   4  15   1   23.60   19.30
  -4 -15   1   21.40   24.40
  -4 -15   1   28.10   19.70
   4  15   1   17.80   23.00
  -4  15  -1   31.00   14.80
   5  15  -1    9.30   26.10
  -5 -15  -1   39.40   23.30
  -5 -15  -1  -11.70   20.20
   5 -15   1   42.40   20.00
  -5  15   1    9.60   13.70
   5  15  -1   12.20   21.80
   5 -15  -1   18.10   18.70
   5  15   1   35.70   24.60
  -5  15  -1   12.40   13.40
  -5 -15   1   20.10   25.80
   5  15   1   16.90   25.30
  -5 -15   1  -18.80   20.40
  -5 -15   1  -11.50   19.00
   0 -16  -1  105.29   17.30
   0  16  -1  156.98   24.40
   0  16   1   51.99   23.70
   0  16  -1   91.89   19.10
   0 -16   1   94.99   15.80
   0  16  -1   87.09   13.60
   0  16  -1   77.39   25.80
   0 -16  -1  111.69   16.20
   0  16   1  128.39   22.10
   0 -16   1  120.09   22.20
   0 -16  -1  106.19   22.60
   0  16   1  119.99   20.00
   0 -16   1  115.79   16.60
   0  16   1  111.99   21.10
   0  16  -1  122.79   20.40
   0 -16  -1   84.49   18.60
   0 -16   1   85.49   18.40
  -1  16   1  -20.00   13.90
   1 -16   1    4.40   13.70
  -1 -16  -1   20.30   16.00
  -1  16   1    0.50   17.90
   1  16  -1   12.60   16.60
  -1 -16  -1  -30.90   14.10
   1 -16   1    2.80   13.40
  -1  16   1   12.10   17.00
  -1 -16  -1  -11.70   18.20
  -1 -16  -1   10.40   14.90
   1 -16   1   -1.20   15.90
   1  16  -1    9.50   18.50
   1  16  -1   13.00   15.70
  -1 -16  -1   18.50   10.70
  -1  16   1  -17.80   21.40
   1  16  -1   -1.60   10.40
   1  16  -1   18.10   21.80
  -1 -16   1    0.80   15.30
  -1  16  -1   20.10   22.30
  -1  16  -1   11.10   17.10
   1  16   1    6.60   18.10
  -1 -16   1   20.90   19.10
  -1 -16   1   22.90   16.00
   1  16   1    9.00   20.70
   1  16   1    6.90   15.70
  -1  16  -1   16.30   13.70
  -1 -16   1   -4.70   14.20
   1 -16  -1   10.60   17.70
   1 -16  -1    0.20   13.90
   1  16   1   -3.80    9.50
  -1 -16   1   -7.60   10.30
   1  16   1   10.50   15.90
  -2 -16  -1   52.09   18.60
  -2  16   1   20.40   17.20
  -2 -16  -1   37.90    9.90
   2  16  -1   55.49   16.00
   2 -16   1   48.20   16.20
   2  16  -1   38.20   22.20
  -2 -16  -1   28.10   17.70
  -2 -16  -1   73.19   20.40
  -2 -16  -1   51.59   21.90
   2  16  -1   56.39   19.70
  -2  16   1   54.09   21.20
   2  16   1   59.19   22.90
  -2 -16   1   34.60   20.70
   2  16   1   49.60   22.30
   2  16   1   15.80   13.80
  -2  16  -1   54.59   17.50
   2  16   1   49.00   19.60
  -2 -16   1   41.10   17.90
  -2 -16   1   34.90   10.70
  -2 -16   1   47.30   19.90
  -2 -16   1   48.10   17.40
  -3 -16  -1   67.69   22.70
  -3  16   1   95.79   19.00
   3  16  -1   86.29   25.90
  -3 -16  -1   89.39   41.60
  -3 -16  -1   81.39   23.90
   3  16  -1   68.59   20.20
   3 -16   1   56.19   18.40
  -3  16   1   45.60   22.50
  -3 -16   1   58.69   21.50
   3  16   1   64.49   19.20
  -3  16  -1   75.49   17.90
   3  16   1   44.30   19.10
   3  16   1   64.19   24.40
  -3 -16   1   42.20   21.90
  -4 -16  -1  -14.30   18.90
   4  16  -1   10.10   23.90
   4  16  -1   70.99   22.30
   4 -16   1   54.59   19.70
  -4 -16  -1    8.40   18.70
  -4 -16  -1   57.79   25.90
  -4  16   1   19.60   15.80
   4  16   1   58.49   22.00
  -4 -16   1   51.49   21.30
   4  16   1   41.70   24.50
  -4 -16   1   -1.50   23.70
  -4  16  -1   59.59   16.50
  -4 -16   1   16.30   20.10
   5  16  -1   19.60   27.40
  -5  16   1   32.70   15.00
   5 -16   1    9.50   19.30
   5  16  -1  -13.50   21.60
  -5 -16  -1   13.80   22.90
  -5 -16  -1   -4.60   20.90
   5  16   1   29.20   24.00
  -5  16  -1   39.60   15.00
  -5 -16   1   11.90   22.50
   5  16   1    9.70   27.00
   5 -16  -1   47.80   21.50
  -5 -16   1   -8.10   24.50
  -5 -16   1   40.50   22.50
   0 -17  -1   18.00   12.90
   0 -17  -1   23.90   15.50
   0  17  -1   46.60   25.10
   0  17  -1   40.90   21.70
   0  17  -1   39.90   18.10
   0  17   1   46.80   17.40
   0  17   1   13.70   20.40
   0  17   1   42.60   18.80
   0 -17   1   13.70   16.20
   0  17  -1   34.30   18.00
   0 -17   1   26.70   13.70
   0  17   1   56.69   24.20
   0 -17   1   31.80   14.20
   0 -17  -1   52.59   17.70
  -1 -17  -1  135.29   25.40
   1  17  -1   90.09   28.90
   1  17  -1  166.88   24.10
   1  17  -1  100.99   25.50
   1  17  -1  137.09   22.40
  -1  17   1   72.49   26.40
  -1 -17  -1  128.39   22.00
  -1 -17  -1  138.99   16.40
  -1  17   1  135.49   27.10
  -1  17   1  137.49   22.30
   1 -17   1  136.29   19.60
  -1 -17  -1  109.59   20.60
   1  17  -1  118.79   16.00
  -1 -17   1  141.49   16.70
  -1 -17   1  157.58   23.10
  -1 -17   1  153.18   26.60
  -1  17  -1  121.39   22.30
  -1  17  -1   72.89   25.10
   1  17   1  141.59   15.30
  -1  17  -1  154.08   22.30
   1  17   1  163.48   24.40
   1  17   1  141.79   21.70
   1 -17  -1  147.39   19.70
   1  17   1  140.89   29.00
  -1 -17   1  191.98   22.10
   1  17   1  171.88   26.00
   2  17  -1  -16.90   21.40
  -2 -17  -1   26.50   10.00
  -2  17   1    4.20   17.30
   2 -17   1    1.10   14.50
  -2 -17  -1   15.60   21.30
  -2  17   1   -5.30   19.00
  -2 -17  -1   16.40   17.70
  -2 -17  -1   23.30   18.90
   2  17  -1   16.00   14.40
  -2 -17   1    2.80    9.90
  -2 -17   1  -10.80   17.80
   2  17   1    7.10   20.60
  -2 -17   1    8.50   21.30
   2  17   1  -24.60   20.10
   2  17   1    0.40   13.50
  -2  17  -1  -18.00   16.30
  -2 -17   1   16.00   17.50
  -3 -17  -1  -16.70   17.40
   3 -17   1   -9.90   14.60
   3  17  -1  -10.80   23.10
  -3 -17  -1   20.50   20.70
  -3  17   1  -16.40   16.30
  -3  17   1  -11.10   20.90
   3  17  -1  -10.90   16.60
  -3  17  -1  -14.80   15.90
  -3 -17   1   17.90   20.80
  -3 -17   1   -6.70   18.30
   3  17   1  -22.30   16.50
   3  17   1    0.30   15.60
   3  17   1  -20.20   22.40
   4  17  -1   -7.40   19.80
  -4 -17  -1   77.59   27.60
  -4 -17  -1    4.40   19.70
  -4  17   1   -5.20   15.60
   4 -17   1   -1.10   17.10
   4  17  -1    4.90   24.20
  -4 -17  -1    5.10   19.70
  -4 -17   1    8.90   23.80
   4  17   1   -4.40   19.40
  -4  17  -1   14.20   15.10
  -4 -17   1  -29.00   18.20
   4  17   1  -22.60   23.50
   4 -17  -1   -9.30   16.60
  -4 -17   1   -9.90   18.00
  -5  17   1   29.30   16.00
   5  17  -1   32.40   29.50
   5 -17   1    0.20   20.60
   5  17  -1    7.10   22.50
  -5 -17  -1    3.70   22.00
  -5 -17  -1   -1.10   22.50
   5 -17  -1   -5.80   19.40
  -5 -17   1   36.80   24.30
  -5 -17   1   17.00   25.60
   5  17   1  -22.40   26.50
  -5  17  -1    8.20   15.50
  -5 -17   1    3.70   22.00
   5  17   1    5.00   24.10
   0 -18  -1   17.30   13.70
   0  18   1   33.00   25.60
   0 -18   1   17.00   13.60
   0  18   1  -24.90   17.00
   0  18   1    1.00   16.40
   0  18  -1    8.00   16.80
   0 -18  -1   22.40   16.90
   0  18  -1    7.00   18.10
   0 -18   1  -10.70   14.20
   0 -18   1   23.60   16.80
   0 -18  -1   11.50   15.10
   0  18  -1    1.30   22.90
  -1 -18  -1   53.09   14.00
  -1 -18  -1   68.39   19.60
   1  18  -1   48.60   19.20
  -1  18   1   44.00   25.20
   1  18  -1   82.39   21.50
  -1 -18  -1   27.70   18.30
  -1  18   1   27.70   19.50
   1  18  -1   30.40   13.00
   1  18  -1   79.99   27.80
   1 -18   1   50.49   16.70
   1 -18  -1   83.79   17.90
   1  18   1   28.40   18.10
   1  18   1   30.50   26.60
  -1 -18   1   44.50   18.10
  -1 -18   1   73.39   14.90
   1  18   1   27.90   18.90
  -1  18  -1   45.10   26.70
  -1  18  -1   49.90   20.20
  -1 -18   1   64.39   19.50
   2  18  -1    9.00   21.20
   2 -18   1   -2.50   14.60
  -2  18   1   -3.20   17.70
  -2 -18  -1   35.20   19.50
  -2 -18  -1    7.10   19.20
   2  18  -1   -7.50   12.60
   2  18  -1  -29.80   21.90
   2  18   1    3.20   13.30
  -2 -18   1    0.90   10.60
  -2 -18   1   21.80   31.30
   2  18   1    8.40   23.20
   2 -18  -1   -9.30   14.60
   2  18   1   26.60   24.50
  -2  18  -1   20.50   18.80
  -2 -18   1   -1.50   19.30
  -2 -18   1   11.00   18.70
  -3 -18  -1   93.19   24.50
  -3 -18  -1   50.19   21.90
   3  18  -1   25.70   25.80
   3  18  -1  100.39   22.90
  -3  18   1   61.49   19.90
   3 -18   1   72.09   20.20
   3  18   1   98.79   29.40
   3  18   1   88.69   21.40
   3 -18  -1   78.39   20.40
  -3 -18   1   89.09   23.70
  -3  18  -1   74.69   20.10
  -3 -18   1   84.59   26.20
  -4 -18  -1    6.50   21.10
   4  18  -1   19.20   21.20
  -4 -18  -1   23.80   26.10
   4 -18   1   11.30   19.20
  -4 -18  -1  -22.90   19.20
   4  18  -1   16.50   26.80
  -4  18   1  -28.50   16.10
  -4  18  -1  -17.70   15.80
   4  18   1   15.50   19.90
  -4 -18   1    8.40   20.90
   4 -18  -1   55.59   20.10
  -4 -18   1    0.80   20.60
   4  18   1   53.39   28.20
  -4 -18   1   13.60   25.70
  -5 -18  -1  -22.10   22.20
   5  18  -1   12.40   30.70
  -5  18   1   -4.30   15.80
  -5 -18  -1   25.00   23.20
   5 -18   1    4.90   20.50
   5  18  -1   23.20   24.40
   5  18   1    7.00   22.90
  -5 -18   1  -23.40   24.80
  -5 -18   1  -17.60   23.50
  -5  18  -1  -16.80   15.90
  -5 -18   1  -11.30   21.40
   5 -18  -1   10.90   19.90
   5  18   1    4.90   28.50
   0  19  -1   25.20   25.50
   0  19   1   -6.30   19.90
   0  19  -1   -0.20   18.60
   0 -19  -1   -4.70   15.70
   0 -19   1   -9.80   14.20
   0 -19   1   -4.40   14.10
   0  19   1   -2.60   25.10
   0 -19  -1   -7.90   13.70
  -1  19   1   15.30   20.30
   1  19  -1  -16.30   25.30
  -1 -19  -1   17.00   18.10
  -1  19   1   12.80   24.80
   1  19  -1   -3.10   18.00
   1 -19   1   57.19   17.20
  -1 -19  -1   -5.20   11.20
   1  19  -1   41.60   21.10
  -1 -19  -1   22.90   18.80
   1  19   1  -22.00   26.30
  -1 -19   1    2.80   13.10
  -1  19  -1   19.40   24.90
   1 -19  -1    0.10   14.50
   1  19   1   14.80   19.80
   1  19   1   17.70   19.90
  -1 -19   1   33.20   19.30
  -1  19  -1    5.80   19.30
  -1 -19   1   24.50   17.60
   2  19  -1   12.30   14.40
  -2  19   1   17.00   19.30
   2 -19   1  -29.60   14.90
  -2 -19  -1   10.20   20.80
   2  19  -1  -12.20   23.60
   2  19   1   -0.60   24.90
   2 -19  -1    7.40   15.90
  -2 -19   1    0.90   19.10
  -2  19  -1   11.50   18.60
   2  19   1    2.20   17.30
   3 -19   1   21.70   18.40
   3  19  -1   -2.50   25.30
  -3  19   1   27.00   18.50
   3  19  -1   -8.40   16.70
  -3 -19  -1    9.20   22.50
  -3 -19  -1   32.30   21.80
  -3  19  -1   11.90   17.90
   3  19   1   -6.90   23.60
   3 -19  -1    8.80   17.30
   3  19   1    3.30   17.10
  -3 -19   1    7.60   21.90
  -3 -19   1   46.10   22.00
   4 -19   1   47.10   20.10
  -4 -19  -1   16.60   22.70
  -4 -19  -1   21.50   26.80
  -4  19   1    5.80   17.50
  -4 -19  -1    8.50   22.00
   4  19  -1    3.20   22.30
   4  19  -1    9.00   27.60
   4  19   1   -6.50   25.60
  -4 -19   1   13.80   22.30
   4  19   1  -23.30   19.00
  -4 -19   1   -2.10   25.30
  -4  19  -1   -5.30   16.80
   4 -19  -1   24.70   20.50
  -4 -19   1    3.50   22.20
   0 -20  -1    0.10   16.30
   0 -20   1    4.30   14.00
   0  20   1  -40.50   23.10
   0 -20  -1  -13.00   13.20
   0  20  -1   11.90   25.70
   0  20   1   10.60   19.90
   0  20  -1    1.70   20.00
  -1 -20  -1   22.80   18.70
   1  20  -1   -5.40   19.20
   1  20  -1  -49.80   17.60
  -1 -20  -1    5.90   13.00
   1  20  -1   26.40   28.90
  -1 -20  -1  -27.40   17.40
  -1  20   1  -30.10   25.40
   1 -20   1    5.30   15.70
  -1  20   1  -31.50   19.50
   1  20   1   35.80   22.10
  -1 -20   1  -16.80   16.90
   1  20   1   14.40   27.40
  -1 -20   1   -5.50   18.50
  -1  20  -1  -18.90   23.40
   1 -20  -1   23.00   16.60
  -1 -20   1    5.90   14.00
  -1  20  -1   -7.30   19.50
   1  20   1   20.90   19.90
   2  20  -1    6.80   28.90
  -2  20   1   17.20   20.20
  -2 -20  -1   34.00   23.00
   2 -20   1   14.00   16.80
   2 -20  -1   18.20   17.30
  -2 -20   1   25.20   20.40
   2  20   1  -12.50   24.80
  -2  20  -1   21.60   19.50
   3  20  -1    2.40   18.30
  -3 -20  -1  -30.90   21.30
  -3  20   1   20.40   20.20
   3  20  -1   38.70   28.60
   3 -20   1    1.70   17.30
   3  20   1  -12.20   18.00
  -3 -20   1    7.30   23.60
  -3  20  -1   28.20   19.40
   3 -20  -1   15.50   18.50
   3  20   1   14.60   26.90
   4  20  -1   10.80   27.90
  -4 -20  -1   35.40   23.00
   4  20  -1   26.90   23.30
   4 -20   1   14.80   20.10
  -4  20   1   -9.30   18.60
  -4 -20  -1   24.50   27.80
  -4 -20  -1    4.80   25.90
   4  20   1    0.40   22.10
  -4 -20   1  -10.70   23.00
   4  20   1   -0.50   28.10
  -4  20  -1    0.80   18.20
  -4 -20   1   33.90   27.50
   4 -20  -1  -11.50   19.80
  -4 -20   1  -32.90   21.60
   0  21  -1   15.30   25.80
   0  21   1  -17.10   26.20
   0  21  -1    6.30   20.70
   0  21   1    5.70   20.90
   0 -21   1  -23.10   15.40
   0 -21  -1    1.40   13.90
  -1 -21  -1   17.90   14.70
   1 -21   1   29.60   17.40
  -1  21   1   26.10   27.20
  -1 -21  -1    1.50   19.30
   1  21  -1   28.50   21.50
  -1  21   1    4.50   20.80
   1  21  -1  -21.10   25.60
   1  21   1    7.50   20.90
  -1  21  -1    2.40   27.90
   1 -21  -1    7.60   16.10
   1  21   1    5.70   28.20
  -1 -21   1   16.80   14.50
  -1 -21   1  -29.80   18.00
  -1  21  -1   27.50   22.00
   2  21  -1   32.40   31.50
  -2 -21  -1    2.20   21.80
   2 -21   1   34.00   18.10
  -2  21   1   19.30   22.00
  -2 -21   1    3.60   21.60
   2  21   1  -18.90   26.10
   2 -21  -1  -18.50   16.00
  -2  21  -1   36.20   21.40
  -3  21   1   22.50   21.90
  -3 -21  -1  -27.00   22.80
   3 -21   1  -11.00   18.00
   3  21  -1   14.90   28.80
   3  21   1   17.70   30.40
  -3  21  -1   24.20   20.90
  -3 -21   1   22.60   25.70
   3 -21  -1   38.50   19.40
   4  21  -1    1.20   22.40
  -4 -21  -1    0.90   25.70
   4  21  -1  -23.30   28.60
  -4 -21  -1  -12.20   22.40
   4 -21   1  -20.80   18.10
  -4  21   1   32.00   21.10
   4  21   1   -7.70   28.00
  -4 -21   1  -37.10   22.10
  -4  21  -1   -1.50   19.10
   4 -21  -1    5.90   19.90
   0  22   1   11.90   22.50
   0 -22  -1   -3.20   15.00
   0  22  -1   -3.40   27.70
   0  22   1  -23.20   26.60
   0  22  -1   -3.80   21.30
   0 -22   1  -20.90   14.70
   1 -22   1   16.20   18.60
  -1 -22  -1   12.60   19.40
  -1  22   1   -5.30   28.10
   1  22  -1    0.10   27.00
  -1 -22  -1   10.50   14.90
  -1  22   1   57.19   23.70
   1  22   1   -8.50   28.70
  -1  22  -1   35.60   23.00
  -1  22  -1   21.40   29.10
   1 -22  -1   28.50   17.60
   1  22   1  -16.50   30.40
  -1 -22   1   13.20   14.70
   2  22  -1  -13.90   30.70
  -2 -22  -1  -29.90   21.90
  -2  22   1   48.30   23.60
   2 -22   1   -4.20   17.90
  -2  22  -1    9.50   22.40
   2  22   1   -1.00   29.70
  -2 -22   1   22.80   22.60
   2 -22  -1   32.80   18.70
  -3  22   1   -1.10   20.50
  -3 -22  -1  -31.50   23.00
   3 -22   1   -2.90   18.80
   3  22  -1  -36.40   27.20
  -3  22  -1  -11.10   19.90
   3  22   1   -9.30   30.60
  -3 -22   1   75.49   27.00
   3 -22  -1   18.70   20.40
   0  23  -1   16.70   29.20
   0  23   1   25.80   28.30
   0  23   1   -2.50   23.20
   0  23  -1   32.70   24.70
   0 -23  -1    9.00   16.90
   0 -23   1  -20.40   16.30
   1 -23   1   19.10   19.60
   1  23  -1   24.70   30.00
  -1  23   1  -27.10   29.40
  -1  23   1   37.80   24.60
  -1 -23  -1   14.90   16.20
   1  23   1  -16.80   29.40
  -1 -23   1   -3.90   14.80
  -1  23  -1   -5.90   22.30
   1 -23  -1   -0.10   16.60
   2  23  -1  -36.50   32.20
  -2 -23  -1   25.10   24.70
  -2  23   1    1.60   22.30
   2 -23   1   13.00   19.10
   2  23   1  -48.40   30.90
   2 -23  -1   42.60   20.10
  -2  23  -1   35.60   23.20
   3  23  -1    1.70   31.70
   3 -23   1   -3.70   19.60
  -3 -23  -1   26.20   26.20
  -3  23   1   11.60   22.60
  -3  23  -1   -2.40   21.80
  -3 -23   1   16.30   24.70
   3 -23  -1    9.80   20.00
   3  23   1   -3.20   31.30
   0  24   1   -5.30   23.20
   0  24  -1   -6.80   23.20
   0  24  -1  -28.50   29.70
   0 -24  -1   -3.50   18.00
   0  24   1   32.50   31.90
   0 -24   1   -3.20   17.40
   1  24  -1   81.59   35.90
   1 -24   1    4.70   18.90
  -1  24   1   22.50   25.70
  -1  24  -1   35.70   25.40
  -1 -24   1    0.70   15.60
   1  24   1  -17.40   30.20
   1 -24  -1   17.80   18.70
  -2  24   1  -14.90   23.70
   2  24  -1   13.50   34.30
   2 -24   1   18.40   20.20
  -2  24  -1   11.70   23.20
   2 -24  -1   -1.70   18.70
   2  24   1  -62.09   32.20
   3 -24   1    4.20   20.10
  -3 -24  -1   24.90   26.20
  -3  24   1   -7.20   22.70
   3  24  -1  -35.30   34.90
   3  24   1  -13.10   34.90
  -3  24  -1  -32.80   21.60
   3 -24  -1   30.40   21.90
  -3 -24   1  -35.60   25.10
   0 -25   1   38.40   20.00
   0  25   1   11.20   31.70
   0  25  -1  -11.70   29.90
   0  25  -1   -7.80   25.20
   0  25   1  -21.80   23.80
   0 -25  -1  -14.80   17.70
   1 -25   1   13.00   19.90
  -1  25   1   49.00   27.70
   1  25  -1  -17.20   33.20
   1  25   1   11.50   31.90
  -1  25  -1   39.90   27.50
   1 -25  -1   16.50   20.60
   2  25  -1    8.60   34.20
   2 -25   1    2.10   21.20
  -2  25   1   16.20   26.30
   2  25   1   17.70   36.80
  -2  25  -1   -4.30   25.30
   2 -25  -1   34.30   21.20
   0  26  -1   71.89   29.10
   0  26  -1   18.70   36.30
   0 -26  -1   -0.20   19.00
   0  26   1  -11.00   32.20
   0 -26   1   -8.80   19.70
   0  26   1   24.00   26.40
  -1  26   1   43.70   27.50
   1  26  -1  -10.20   34.70
   1 -26   1    9.10   20.20
   1  26   1  -33.50   33.90
  -1  26  -1   12.00   26.40
   1 -26  -1   -2.70   20.10
   0   0   2  991.40   25.30
   0   0   2  979.60   24.50
   0   0  -2  949.71   26.30
   0   0  -2  998.00   25.10
   0   0  -2  966.40   25.70
   0   0  -2  974.30   25.50
   0   0   2  964.00   25.50
   0   0   2  979.90   25.10
   0   0   2  979.20   25.50
  -1   0   2   39.70    6.50
  -1   0  -2   32.90    6.50
   1   0   2   31.70    5.90
   1   0  -2   29.70    6.10
  -1   0   2   30.70    4.40
  -1   0   2   34.80    4.00
  -1   0  -2   39.90    5.40
  -1   0  -2   35.20    6.00
   1   0   2   36.40    6.30
  -1   0  -2   33.30    8.00
   1   0  -2   32.80    5.30
  -1   0  -2   46.80    5.00
  -1   0   2   35.70    9.60
   1   0   2   31.60    4.80
   1   0  -2   27.40    5.90
  -1   0  -2   26.20    9.60
  -1   0   2   40.70    6.00
  -1   0   2   40.60    8.00
   1   0  -2   34.90    7.90
  -1   0   2   34.90    5.40
   1   0   2   32.90    7.00
  -1   0   2   46.50    9.00
  -1   0  -2   26.60    4.80
  -2   0  -2    9.00   10.20
  -2   0  -2   30.10    6.40
  -2   0   2   11.20    5.90
   2   0  -2   13.20    5.50
  -2   0   2   14.20    4.10
  -2   0  -2   15.40    4.90
   2   0   2    9.60    7.80
   2   0  -2   16.90    6.40
  -2   0   2   19.40   12.40
  -2   0  -2   10.00   13.20
   2   0   2   11.60    6.50
  -2   0   2   14.70    5.60
   2   0   2   21.50    6.60
  -2   0  -2   16.00    7.20
  -2   0   2   15.50    3.70
  -2   0   2   10.90   11.70
  -2   0   2   20.80    9.60
   2   0   2   19.90    5.40
  -2   0  -2   15.70    5.50
   2   0  -2    6.00    7.60
  -3   0  -2  535.95   18.70
   3   0   2  562.84   19.70
  -3   0   2  519.65   17.50
  -3   0   2  537.25   17.00
   3   0  -2  557.74   21.60
  -3   0  -2  546.75   30.40
   3   0  -2  565.24   19.50
   3   0   2  542.25   19.60
  -3   0  -2  541.05   32.70
   3   0   2  518.75   19.30
  -3   0  -2  534.35   19.20
  -3   0   2  511.25   32.70
   3   0   2  574.84   25.50
  -3   0   2  580.54   22.90
   3   0  -2  529.95   26.80
   3   0  -2  562.14   19.50
  -3   0   2  534.15   30.20
  -3   0  -2  569.94   24.60
  -3   0  -2  521.05   20.80
  -3   0   2  518.45   19.10
   3   0  -2  556.84   18.00
  -4   0  -2  121.29    9.90
  -4   0   2  132.29   14.50
  -4   0   2  120.59   23.40
  -4   0   2  128.99    9.00
   4   0  -2  124.09   19.40
  -4   0  -2  132.49   11.20
   4   0  -2  129.59   13.60
  -4   0   2  105.99    8.20
  -4   0  -2   88.29   20.70
  -4   0   2  118.19   10.30
   4   0   2  134.69   20.60
  -4   0   2  123.99   11.10
  -4   0  -2  130.69   11.50
  -4   0   2   94.59   20.70
   4   0   2  114.09   15.50
   4   0   2  125.09    9.70
   4   0   2  114.19   11.20
  -4   0   2  135.29   20.70
  -4   0  -2  137.79   17.00
   4   0  -2  116.49    8.70
  -4   0  -2  107.39   24.00
   4   0  -2  111.89    8.00
  -5   0   2   10.90   21.20
  -5   0  -2   22.70   20.80
  -5   0  -2   16.30   22.60
  -5   0   2    2.10   17.40
   5   0   2   50.09   14.50
  -5   0  -2   15.50   10.40
  -5   0   2   15.60   11.20
  -5   0  -2   24.40   14.70
   5   0   2    3.80   18.70
   5   0  -2    9.70   17.30
  -5   0   2   11.60   20.60
  -5   0   2   14.40   10.60
   5   0  -2   10.60   11.30
  -6   0   2   12.80   20.20
  -6   0   2   10.90   23.80
  -6   0  -2   27.50   26.20
  -6   0   2  -12.60   11.90
   6   0  -2   10.80   21.90
  -6   0  -2   36.90   23.70
   6   0   2    7.80   23.00
  -6   0  -2    2.30   12.20
   6   0  -2   15.90   22.20
   6   0   2    8.30   15.80
   0   1  -2   94.59    6.10
   0  -1   2   83.39    6.10
   0   1  -2   93.79    6.70
   0   1   2   74.19    5.50
   0  -1  -2   96.59    7.10
   0   1  -2   91.59    6.60
   0  -1   2   79.69    6.10
   0   1  -2   85.79    6.50
   0   1   2   94.49    6.60
   0  -1  -2   74.39    5.90
   0  -1  -2   72.39    5.60
   0   1   2   85.89    4.90
   0  -1  -2   80.89    6.20
   0   1  -2   88.69    6.80
   0  -1   2   89.69    6.70
   0   1   2   90.29    6.20
   0   1   2   84.39    6.60
   0   1   2   73.39    5.50
   0   1   2  100.49    7.70
   0  -1   2   88.59    6.30
   0   1   2   75.49    5.90
   1  -1   2  442.96   15.00
  -1  -1  -2  475.25   15.90
   1  -1   2  446.46   14.90
   1   1  -2  476.25   17.60
   1   1  -2  434.36   17.30
   1   1  -2  487.95   19.80
   1   1  -2  461.35   16.00
  -1  -1  -2  460.55   18.00
  -1  -1  -2  452.45   20.60
  -1   1   2  446.46   18.70
  -1   1   2  451.85   18.90
  -1  -1  -2  473.35   16.50
  -1   1   2  443.16   14.10
  -1  -1  -2  471.65   14.50
   1  -1   2  450.15   15.00
  -1  -1  -2  440.26   19.40
  -1   1   2  447.96   17.90
  -1   1   2  454.65   16.60
  -1   1   2  448.26   13.90
  -1  -1  -2  450.45   15.40
  -1  -1   2  446.16   14.60
  -1  -1   2  456.95   17.10
   1  -1  -2  445.46   14.30
   1  -1  -2  455.95   14.00
  -1   1  -2  455.25   13.00
  -1   1  -2  426.66   17.40
  -1  -1   2  463.55   18.00
  -1  -1   2  436.16   17.40
   1   1   2  451.85   13.00
  -1  -1   2  463.95   15.40
   1   1   2  415.46   17.20
  -1   1  -2  464.55   15.20
  -1  -1   2  463.45   19.90
  -1   1  -2  453.55   13.40
  -1   1  -2  444.66   14.90
  -1   1  -2  467.55   15.10
  -1  -1   2  459.75   16.00
   1   1   2  469.55   16.90
  -1   1  -2  481.15   19.50
   1   1   2  480.85   17.50
  -2   1   2  232.08   16.00
   2   1  -2  263.87   18.30
   2   1  -2  250.17   13.20
  -2   1   2  303.67   21.90
  -2   1   2  251.57   19.00
   2  -1   2  262.97   11.70
  -2  -1  -2  224.18   20.20
  -2  -1  -2  274.77   14.70
  -2   1   2  290.97   18.90
  -2   1   2  260.87   10.40
  -2   1   2  263.57   10.80
  -2  -1  -2  284.97   19.50
   2   1  -2  281.37   12.70
  -2  -1  -2  287.77   14.20
   2   1  -2  274.87   15.00
   2  -1   2  271.07   16.40
  -2  -1  -2  259.57   13.10
  -2  -1  -2  245.78   12.50
   2   1   2  243.38   14.20
  -2  -1   2  272.17   11.50
  -2  -1   2  269.07   21.70
  -2  -1   2  276.57   17.70
   2   1   2  277.77   16.70
  -2  -1   2  264.57   12.30
  -2   1  -2  275.97    8.80
   2  -1  -2  252.47   11.40
  -2  -1   2  270.57   14.60
  -2  -1   2  240.08   19.20
   2   1   2  281.47   15.00
   2   1   2  263.57   10.80
  -2  -1   2  269.67   13.50
  -2   1  -2  277.57   19.60
  -2   1  -2  260.77    9.00
  -2   1  -2  272.57   12.00
  -2   1  -2  290.07   22.50
  -2   1  -2  252.57   15.10
   2  -1  -2  281.47   10.30
  -2  -1   2  269.87   13.80
  -3   1   2  206.38   21.30
  -3  -1  -2  162.88   21.50
  -3  -1  -2  160.88   12.00
  -3  -1  -2  182.38   19.60
  -3  -1  -2  159.38   12.90
  -3   1   2  215.58   21.80
   3  -1   2  147.19   14.60
   3   1  -2  163.98   17.30
  -3  -1  -2  178.38   12.60
   3  -1   2  168.98    9.80
   3  -1   2  136.19   10.00
  -3  -1  -2  164.88   14.00
  -3   1   2  156.18   14.30
  -3  -1  -2  179.48   12.60
  -3   1   2  174.08   19.10
   3   1  -2  176.68   12.00
   3   1  -2  172.18   13.30
  -3  -1   2  142.79   19.70
  -3  -1   2  147.09   10.60
   3   1   2  156.88   18.30
  -3  -1   2  162.78   16.50
  -3   1  -2  180.98   15.50
  -3  -1   2  173.78   12.90
  -3  -1   2  152.28   11.50
  -3  -1   2  182.48   20.70
  -3   1  -2  152.88    8.90
  -3   1  -2  163.38   11.70
  -3   1  -2  170.28   19.10
   3   1   2  166.78   14.60
  -3   1  -2  139.49    8.90
   3   1   2  181.18   12.00
  -3   1  -2  201.88   22.70
   3   1   2  142.79   10.10
  -3  -1   2  176.38   12.40
  -3  -1   2  171.78   12.10
   3  -1  -2  148.89   15.70
   3   1   2  173.78   12.30
  -3   1  -2  158.28   10.20
   4  -1   2   46.90   12.80
   4   1  -2   22.10   14.80
   4   1  -2   36.10    7.60
  -4  -1  -2   54.59   10.00
  -4   1   2   37.90   19.10
  -4  -1  -2   47.80    8.70
  -4  -1  -2   62.39   14.90
  -4   1   2   60.29   16.80
  -4  -1  -2   35.80   21.00
  -4  -1  -2   42.70   18.80
  -4  -1  -2   49.99    9.80
  -4   1   2   44.40    6.90
  -4  -1  -2   48.90   10.40
  -4   1   2   32.10   11.50
  -4   1   2   46.60   18.20
   4   1  -2   49.80    9.20
  -4   1   2   40.40    7.40
   4  -1   2   49.40    9.60
   4   1  -2   19.20    9.40
   4   1   2   43.20   12.10
  -4  -1   2   41.60    7.70
  -4   1  -2   61.09   18.50
  -4  -1   2   40.40   19.60
   4  -1  -2   29.40   14.30
  -4  -1   2   47.60   10.60
  -4  -1   2   61.39   10.70
  -4   1  -2   46.60   13.60
   4   1   2   34.80    8.50
  -4  -1   2   42.00    8.90
  -4  -1   2   60.39   17.90
  -4   1  -2   50.19    8.40
  -4   1  -2   47.90    8.50
  -4  -1   2   58.39    9.40
   4   1   2   56.79   17.70
   4   1   2   46.70    8.30
  -4   1  -2   49.90   20.50
   4   1   2   33.80    8.70
   4  -1  -2   49.40   10.80
  -4  -1   2   26.40   18.40
  -5   1   2   19.70   17.90
  -5   1   2   42.20    9.70
  -5  -1  -2    6.30   20.00
  -5   1   2    7.80   12.30
  -5   1   2   50.39   21.80
  -5  -1  -2   43.10    8.60
  -5  -1  -2   33.20   15.40
  -5  -1  -2   51.19   12.80
  -5   1   2   23.90   10.10
   5  -1   2   13.50   19.40
   5  -1   2   23.30   13.70
   5   1  -2   17.60   11.20
  -5  -1  -2   52.89   24.90
   5   1  -2   28.10   20.00
  -5   1   2   43.40   22.10
  -5   1  -2   65.19   11.30
   5  -1  -2   20.80   17.30
  -5   1  -2   33.00   14.60
  -5   1  -2   45.30   20.80
   5   1   2   36.70    7.90
   5  -1  -2   36.10   12.80
  -5   1  -2   33.30   23.70
  -5   1  -2   49.30   15.20
  -5  -1   2   13.20   20.20
  -5  -1   2   19.20   21.20
   5   1   2    9.20   20.80
  -5  -1   2   42.80   12.40
  -5  -1   2    9.80   17.80
   5   1   2   59.39   15.20
   6   1  -2   46.20   25.30
  -6  -1  -2   83.69   28.00
  -6  -1  -2   58.89   29.00
  -6   1   2   38.50   13.50
  -6   1   2  -19.90   22.00
   6  -1   2   55.69   17.90
  -6  -1  -2   24.70   14.20
  -6   1   2   47.90   23.10
   6  -1   2   49.40   25.60
   6   1  -2   70.79   26.70
  -6  -1   2   31.80   24.70
  -6  -1   2   67.59   23.20
  -6   1  -2   56.69   27.80
  -6   1  -2   32.10   13.00
   6  -1  -2   38.90   22.80
   6   1   2   20.10   25.20
  -6   1  -2   40.00   24.60
   0   2  -2  389.66   13.80
   0  -2   2  362.96   12.80
   0  -2   2  385.76   13.20
   0   2  -2  392.86   13.20
   0  -2  -2  402.66   13.20
   0  -2  -2  371.56   11.40
   0   2   2  395.06   12.90
   0  -2   2  366.76   11.30
   0   2   2  373.16   13.40
   0   2   2  414.06   15.90
   0  -2  -2  391.36   12.80
   0  -2  -2  355.36   14.70
   0   2  -2  337.17   16.20
   0   2   2  382.26   12.50
   0  -2   2  390.56   15.10
   0   2  -2  383.66   14.80
   0  -2   2  377.36   13.80
   0   2   2  361.76   13.70
   0  -2  -2  375.26   14.10
   0   2  -2  368.16   14.80
   0   2   2  368.26   14.50
  -1  -2  -2  448.36   17.20
  -1  -2  -2  460.25   21.30
  -1   2   2  442.86   19.80
   1  -2   2  455.65   14.90
  -1   2   2  450.45   14.20
   1   2  -2  475.45   13.10
  -1   2   2  455.05   18.00
  -1   2   2  465.35   14.20
   1   2  -2  463.65   19.70
  -1  -2  -2  483.45   20.30
  -1  -2  -2  486.95   19.70
   1  -2   2  458.55   15.40
  -1   2   2  500.35   18.70
   1   2  -2  460.45   19.90
  -1   2   2  467.65   18.00
   1  -2   2  459.85   16.60
   1   2  -2  460.85   20.30
   1   2  -2  463.75   17.30
   1  -2  -2  456.95   14.80
  -1   2  -2  455.55   15.10
  -1   2  -2  482.35   15.80
  -1  -2   2  447.16   20.80
  -1   2  -2  473.35   13.30
   1   2   2  466.65   12.80
   1   2   2  456.95   16.80
   1   2   2  457.35   19.90
  -1  -2   2  455.65   18.90
  -1   2  -2  499.45   19.30
  -1   2  -2  469.15   13.50
  -1  -2   2  428.56   16.60
  -1   2  -2  478.45   17.20
   1   2   2  466.25   19.30
  -1  -2   2  492.95   19.10
  -1  -2   2  455.35   16.70
   1   2   2  456.25   18.10
   1   2   2  460.35   18.10
   1  -2  -2  459.45   14.30
  -2   2   2  276.07   17.10
  -2  -2  -2  239.18   14.00
  -2  -2  -2  254.67   15.00
  -2   2   2  272.57   19.70
  -2  -2  -2  248.08   19.00
  -2   2   2  242.38   19.00
  -2  -2  -2  245.18   17.00
  -2  -2  -2  273.27   14.30
  -2   2   2  267.07   18.50
   2   2  -2  264.77   12.20
   2   2  -2  254.77   17.00
   2  -2   2  278.57   11.00
   2   2  -2  241.88   14.60
   2  -2   2  261.27   10.90
  -2  -2  -2  240.58   21.60
  -2  -2  -2  280.67   15.10
   2   2  -2  275.47   18.90
  -2  -2   2  274.37   15.60
   2   2   2  260.47    9.50
   2   2   2  253.77   16.30
  -2   2  -2  248.68   11.30
  -2  -2   2  265.87   13.00
  -2  -2   2  254.47   19.60
  -2  -2   2  258.07   14.80
  -2   2  -2  263.57   21.00
  -2  -2   2  248.08   14.20
  -2  -2   2  268.57   17.70
   2   2   2  208.08   17.10
   2   2   2  262.67   16.60
  -2   2  -2  280.57   11.90
   2   2   2  229.28   15.70
  -2   2  -2  274.67   16.20
  -2  -2   2  280.27   13.50
  -2   2  -2  248.38   15.40
  -2  -2   2  277.97   21.90
  -3  -2  -2   10.10    7.40
  -3  -2  -2   26.60   15.70
  -3  -2  -2   14.60    8.50
  -3  -2  -2   20.60    8.70
  -3  -2  -2    8.40    7.30
  -3  -2  -2   22.50   13.90
   3   2  -2   17.50    8.60
  -3   2   2   12.40   11.90
  -3   2   2   18.40   13.90
   3   2  -2   18.50    7.40
  -3   2   2   10.10   13.80
   3   2  -2   21.90   11.80
  -3  -2  -2   16.20    8.00
   3  -2   2    5.40    9.40
   3   2  -2   33.80    7.40
  -3   2   2    5.40    9.30
  -3   2  -2   10.80   12.40
  -3  -2   2    5.70    7.50
  -3   2  -2   39.10   16.90
   3   2   2   20.10    9.40
  -3   2  -2   17.10    8.90
  -3  -2   2   22.80    7.10
  -3  -2   2   -1.50   13.20
  -3   2  -2   12.50    5.00
  -3   2  -2   26.40   10.00
  -3  -2   2   22.50    8.40
   3   2   2   21.40    8.00
  -3  -2   2   15.10   10.60
   3   2   2   14.40    8.40
   3   2   2   15.90   12.60
  -3  -2   2   17.30   14.70
   3   2   2   22.20    5.20
  -3  -2   2   16.70    8.10
  -3  -2   2   25.20    7.90
   4   2  -2   35.00    8.60
  -4  -2  -2   30.20   20.20
  -4   2   2   44.80   18.40
   4   2  -2   45.60   16.90
   4  -2   2   55.99   10.40
  -4   2   2   42.50   16.10
  -4   2   2  102.29   21.80
  -4  -2  -2   41.80   11.10
   4   2  -2   28.20    9.30
  -4   2   2   34.80   12.10
  -4  -2  -2   39.50   10.20
   4   2  -2   40.90   10.30
  -4  -2  -2   29.40   10.60
   4  -2   2   53.29   12.90
  -4  -2  -2   38.40    9.20
  -4   2  -2   28.70   16.80
  -4  -2   2   50.19   20.40
  -4  -2   2   46.00    9.80
   4   2   2   73.79   18.80
  -4   2  -2   33.60    7.20
   4   2   2   48.50   12.50
  -4   2  -2   28.70   12.90
  -4   2  -2   64.19   21.40
  -4  -2   2   24.40   14.30
  -4  -2   2   39.10    9.80
  -4  -2   2   21.10   10.50
  -4  -2   2   45.90   20.30
   4   2   2   44.90    7.50
  -4   2  -2   51.29    7.50
   4  -2  -2   41.90   14.30
   4   2   2   19.80    8.80
  -4  -2   2   27.10    8.40
  -4  -2   2   40.10    9.50
   4   2   2   30.40    9.90
  -5   2   2   14.40    8.50
  -5   2   2    7.00    7.70
  -5  -2  -2   11.50   19.90
   5   2  -2   11.60    7.40
  -5   2   2   19.10   21.60
  -5  -2  -2   -0.30   22.10
  -5   2   2   14.90   19.90
   5  -2   2   22.20   14.10
   5   2  -2   15.70   18.70
   5  -2   2   39.10   19.00
  -5   2   2   36.10   14.10
  -5  -2  -2    7.00   15.00
  -5   2   2    6.70   17.00
   5  -2   2   36.10   10.60
  -5  -2  -2   13.80    8.60
  -5   2  -2    2.80   21.50
  -5   2  -2   10.20    9.10
  -5  -2   2   18.10   20.10
  -5   2  -2   36.10   16.00
  -5  -2   2    1.70   17.90
   5   2   2   16.20   13.40
  -5   2  -2   36.30   20.90
   5   2   2   34.30   20.60
   5  -2  -2   18.00   11.80
   5  -2  -2    5.40   16.90
  -5  -2   2    0.30   11.70
  -5   2  -2   10.80    8.70
  -5  -2   2   12.60   20.40
  -5  -2   2   13.50    7.90
   6  -2   2   52.59   16.80
  -6   2   2   33.30   24.10
  -6   2   2   -5.70   23.20
   6  -2   2  -12.10   21.20
   6   2  -2   32.90   23.50
  -6   2   2   24.20   12.00
  -6   2   2   38.10   22.70
  -6  -2  -2   20.40   27.40
   6   2  -2  -20.10   22.50
  -6  -2  -2   41.00   15.80
  -6  -2  -2   21.40   23.80
   6   2   2   -4.10   23.00
  -6   2  -2   32.40   23.40
   6  -2  -2   22.40   20.60
  -6   2  -2   45.70   27.80
  -6  -2   2   19.10   20.60
  -6   2  -2   33.20   12.00
  -6  -2   2    2.70   24.60
   0   3   2 1046.50   29.30
   0   3  -2 1059.89   32.10
   0   3  -2 1050.69   30.40
   0  -3  -2 1043.20   31.80
   0  -3   2 1081.99   30.40
   0   3  -2 1114.39   30.60
   0  -3  -2 1080.89   30.20
   0  -3  -2 1078.79   27.40
   0   3   2 1104.69   30.10
   0   3  -2 1096.09   30.00
   0  -3   2 1083.69   32.10
   0   3   2 1068.79   32.60
   0   3   2 1075.79   30.60
   0   3   2 1059.59   31.50
   0   3   2 1050.39   30.10
   0  -3   2 1074.59   29.40
   0   3  -2 1161.28   34.20
   0  -3  -2 1086.69   30.90
   0  -3   2 1077.49   30.00
   1   3  -2 1100.79   34.70
  -1  -3  -2 1090.49   34.60
  -1   3   2 1092.49   27.20
  -1   3   2 1105.59   33.40
  -1  -3  -2 1076.69   32.00
  -1   3   2 1114.29   27.20
  -1   3   2 1090.59   31.10
   1   3  -2 1137.49   29.10
   1   3  -2 1114.09   30.80
  -1   3   2 1116.59   34.00
  -1   3   2 1028.40   29.10
  -1  -3  -2 1111.19   35.80
  -1  -3  -2 1111.39   33.10
   1  -3   2 1116.29   29.80
   1   3  -2 1086.69   34.80
  -1   3   2 1090.29   29.50
   1   3  -2 1100.69   32.40
   1  -3   2 1073.99   31.60
  -1  -3  -2 1159.28   34.50
   1  -3   2 1070.99   30.10
   1   3  -2 1125.59   34.90
  -1  -3   2 1116.29   30.30
  -1  -3   2 1059.79   32.10
   1   3   2 1171.78   33.40
  -1   3  -2 1128.29   30.10
  -1   3  -2 1112.99   32.90
   1   3   2 1076.49   32.10
  -1  -3   2 1147.79   34.20
   1   3   2 1125.79   34.40
  -1   3  -2 1103.59   28.80
  -1   3  -2 1111.09   28.80
   1  -3  -2 1104.79   29.30
  -1  -3   2 1064.79   34.90
   1   3   2 1152.68   35.10
   1   3   2 1121.49   33.20
  -1   3  -2 1075.79   29.90
  -1   3  -2 1088.09   30.80
   1  -3  -2 1058.49   29.90
  -1  -3   2 1090.79   32.80
   2  -3   2   47.20    5.40
  -2  -3  -2   39.20    9.00
  -2  -3  -2   47.10    8.90
   2  -3   2   54.29    5.40
  -2  -3  -2   56.69   11.00
   2   3  -2   42.00   10.50
  -2   3   2   65.99   13.10
  -2   3   2   46.30   12.40
   2   3  -2   49.90    9.10
  -2  -3  -2   85.69   16.50
  -2   3   2   39.30   11.00
  -2   3   2   38.70   11.80
   2   3  -2   36.80    6.10
   2   3  -2   36.00   10.70
  -2  -3  -2   26.60   12.00
  -2  -3  -2   40.40    9.20
  -2  -3  -2   47.80    9.10
  -2   3  -2   64.99   10.30
   2   3   2   49.10    9.70
  -2  -3   2   46.60   10.80
   2   3   2   60.89    9.80
  -2  -3   2   40.00    8.10
  -2   3  -2   57.39   11.90
  -2   3  -2   52.19   10.50
   2   3   2   48.00   11.90
  -2  -3   2   47.70    9.10
  -2   3  -2   47.60    6.00
   2   3   2   52.29   10.60
  -2   3  -2   41.80    5.90
  -2  -3   2   29.10   12.30
  -2  -3   2   42.20    9.70
  -2  -3   2   45.70   13.40
  -2  -3   2   43.00    6.80
  -2  -3   2   49.60    9.30
  -2   3  -2   59.19   13.80
  -3  -3  -2  344.87   20.70
  -3  -3  -2  371.86   18.80
  -3  -3  -2  380.86   27.30
  -3  -3  -2  397.96   20.40
  -3   3   2  382.66   21.70
  -3   3   2  326.47   26.60
  -3  -3  -2  366.16   18.40
  -3   3   2  367.86   24.20
  -3   3   2  361.86   25.80
   3   3  -2  322.37   16.70
   3   3  -2  349.17   20.80
  -3  -3  -2  301.37   27.10
   3   3  -2  331.47   25.00
   3   3  -2  380.76   18.50
  -3  -3  -2  381.46   18.90
   3   3   2  390.46   21.40
  -3   3  -2  374.96   24.40
  -3  -3   2  360.96   18.70
   3   3   2  369.96   28.00
  -3   3  -2  393.66   20.90
   3   3   2  368.26   12.10
  -3  -3   2  356.36   28.20
  -3   3  -2  369.76   28.60
  -3  -3   2  322.77   26.80
  -3   3  -2  341.57   20.40
  -3  -3   2  344.87   22.90
  -3  -3   2  361.96   19.60
   3   3   2  342.27   19.20
   3   3   2  373.66   20.60
  -3  -3   2  362.56   17.50
  -3  -3   2  372.06   16.50
   4   3  -2   44.80   11.50
  -4  -3  -2   15.10   10.90
  -4   3   2   37.40   18.90
  -4  -3  -2   28.40   17.80
  -4  -3  -2   30.60   19.50
   4   3  -2   13.00    8.60
  -4   3   2   12.90   11.60
  -4  -3  -2   18.40    9.30
   4   3  -2   24.30    9.10
  -4   3   2   34.10   17.10
   4  -3   2   45.00   12.90
  -4   3   2   27.80   15.50
   4   3  -2   34.20   16.60
  -4  -3  -2   42.00   11.20
   4  -3   2   31.60    9.30
  -4  -3  -2   11.20   11.90
  -4  -3  -2   11.00    9.40
  -4   3  -2  -14.30   16.90
  -4  -3   2    5.60    8.40
  -4  -3   2   42.50   13.90
  -4  -3   2   40.20   20.80
  -4  -3   2   17.70    9.10
   4   3   2   12.10    9.30
  -4   3  -2   35.80    5.70
  -4   3  -2   31.60   12.90
   4   3   2   30.20   12.30
  -4  -3   2   34.00   11.70
  -4   3  -2   34.60   16.80
  -4  -3   2   18.60    8.00
  -4  -3   2   12.90    9.30
   4   3   2   33.30   17.30
  -4  -3   2   27.60   18.20
   4   3   2   24.00   10.80
  -4   3  -2   22.50    5.90
  -5  -3  -2  139.49   18.00
  -5   3   2  139.19   10.40
  -5   3   2  173.88   26.90
  -5  -3  -2  164.88   28.10
  -5  -3  -2  163.58   30.40
   5  -3   2  131.19   19.90
  -5   3   2  164.08   25.60
   5  -3   2  163.08   16.40
  -5   3   2  155.28   28.40
  -5  -3  -2  153.58   21.80
  -5   3   2  204.38   21.60
   5   3  -2  170.38   26.00
  -5   3  -2  115.09   27.80
  -5   3  -2  189.58   13.30
   5   3   2  150.88   19.40
   5   3   2  146.49   25.70
  -5   3  -2  167.48   21.10
  -5  -3   2  132.29   24.50
   5  -3  -2  147.29   23.00
  -5  -3   2  142.39   27.90
  -5  -3   2  163.98   18.40
   5  -3  -2  134.19   17.50
  -5   3  -2  130.49   11.70
  -5  -3   2  168.08   29.20
  -5   3  -2  124.49   24.30
  -6   3   2   12.60   24.40
  -6   3   2   29.30   22.00
  -6   3   2   -1.90   10.10
   6  -3   2   -1.50   22.80
  -6  -3  -2   18.30   24.10
  -6  -3  -2   27.40   26.80
  -6  -3  -2   18.60   16.30
   6   3  -2   50.89   26.40
   6   3  -2  -13.70   21.40
   6  -3   2   14.60   17.20
  -6   3   2   71.09   24.80
  -6   3  -2   28.50   11.30
  -6  -3   2    2.60   19.90
   6  -3  -2    0.20   20.50
   6   3   2    9.30   24.30
  -6  -3   2   53.09   26.60
  -6   3  -2   44.00   25.40
  -6   3  -2   -1.80   25.70
   0   4  -2 1996.60   54.39
   0   4  -2 1974.00   52.49
   0   4   2 1998.70   52.79
   0  -4   2 1991.00   49.60
   0  -4   2 1976.90   51.99
   0  -4   2 2057.59   52.99
   0   4   2 2014.20   52.39
   0   4   2 2037.10   53.19
   0   4  -2 2128.59   56.99
   0   4  -2 1972.30   52.09
   0   4   2 2003.40   54.29
   0  -4   2 1925.81   53.89
   0   4   2 1985.80   51.69
   0   4  -2 2079.99   52.39
   0  -4   2 1995.50   51.49
   0   4   2 1790.02   55.09
   0  -4  -2 2046.70   52.79
   0  -4  -2 1896.21   53.59
   0  -4  -2 1972.90   52.19
  -1   4   2 1031.40   26.80
  -1   4   2 1001.50   32.00
   1  -4   2 1009.80   29.70
   1   4  -2 1005.30   33.50
  -1  -4  -2  984.00   33.70
  -1  -4  -2 1016.70   31.30
  -1   4   2 1013.50   28.50
  -1   4   2  964.30   32.30
   1   4  -2 1088.89   28.70
   1   4  -2 1001.90   30.20
   1  -4   2 1001.40   28.40
   1   4  -2  988.10   33.80
   1   4  -2 1017.00   31.70
  -1   4   2  999.00   26.90
  -1  -4  -2  966.70   33.20
  -1   4   2  978.90   28.80
  -1   4   2 1005.50   28.00
  -1  -4  -2 1000.40   33.90
   1   4  -2 1046.60   34.00
   1  -4   2 1003.40   30.50
  -1  -4  -2 1012.80   31.90
   1  -4  -2  990.00   27.90
  -1  -4   2 1009.40   31.40
  -1   4  -2 1010.10   27.00
   1   4   2 1041.50   34.00
  -1   4  -2  991.80   27.60
   1   4   2 1038.00   34.50
  -1  -4   2  935.01   33.20
   1   4   2 1048.20   31.10
  -1   4  -2 1003.20   30.30
  -1  -4   2  977.90   28.00
  -1   4  -2 1024.60   29.80
  -1   4  -2 1003.60   27.50
  -1  -4   2  939.41   33.50
   1   4   2 1021.30   32.30
  -1   4  -2 1011.10   28.60
  -1  -4   2 1000.20   31.80
   1   4   2 1024.00   32.90
   1   4   2 1013.00   25.80
  -2   4   2   16.30   11.10
   2   4  -2    4.80   10.10
  -2   4   2    2.00   10.50
  -2  -4  -2    6.20    7.90
   2   4  -2    9.20   10.00
  -2   4   2    1.10   11.60
  -2  -4  -2    9.60    9.20
  -2  -4  -2    9.70   10.00
   2   4  -2   10.20    6.20
   2  -4   2   11.30    4.60
  -2   4   2    1.20   10.30
   2   4  -2    2.90    8.50
   2  -4   2   14.00    4.90
  -2  -4  -2   -9.70   10.40
  -2  -4  -2  -11.10   12.40
  -2  -4  -2   15.50    8.70
  -2   4  -2    6.60   10.10
   2   4   2   12.40   10.60
  -2  -4   2   10.10    9.90
   2   4   2   -8.20    8.40
  -2  -4   2    1.10    9.30
  -2   4  -2   24.90    9.00
  -2  -4   2   18.10    8.60
  -2   4  -2    9.70    5.50
  -2  -4   2    1.20    9.00
  -2   4  -2    4.80    4.90
   2   4   2   16.40    9.20
  -2  -4   2   -3.80   11.40
   2   4   2    0.60   10.30
  -2  -4   2    9.90    5.50
  -2  -4   2    2.60   12.20
  -2   4  -2   10.30    9.60
  -3  -4  -2   89.69   12.10
  -3  -4  -2   92.99   12.50
  -3   4   2  118.89   16.90
   3   4  -2   99.49   16.00
  -3   4   2   90.69   16.90
  -3   4   2   75.69   16.20
  -3   4   2   98.49   14.00
  -3  -4  -2   91.69   11.70
  -3  -4  -2  124.29   12.80
  -3  -4  -2   75.89   16.70
  -3  -4  -2  108.59   20.50
   3   4  -2  103.69   10.10
  -3  -4  -2   84.49   12.80
   3   4  -2   99.19   11.50
   3   4  -2  102.09   13.90
  -3  -4   2   74.39   10.60
  -3   4  -2  103.69   18.90
  -3   4  -2   80.09   15.20
  -3  -4   2   88.59   12.00
   3   4   2  111.09   17.40
   3   4   2  103.99   12.10
  -3  -4   2  118.79   15.20
  -3   4  -2  103.59   13.50
  -3  -4   2   87.19   12.30
  -3  -4   2   92.79   18.00
   3   4   2   82.89   12.90
  -3  -4   2   82.29   17.00
  -3  -4   2   79.79   12.00
   3   4   2  123.39   13.40
  -3   4  -2  106.19   14.30
  -4  -4  -2   49.60   11.30
   4   4  -2   67.19   11.30
   4  -4   2   46.40   13.60
  -4  -4  -2   19.30   18.40
  -4  -4  -2   64.99   13.60
   4  -4   2   63.39   11.40
  -4  -4  -2   58.69   12.50
  -4   4   2   60.39   20.00
  -4   4   2   48.60   18.50
   4   4  -2   65.59   17.30
   4   4  -2   82.09   11.70
  -4   4   2   50.59   18.20
   4   4  -2   69.29   13.20
  -4   4   2   49.50   14.40
  -4  -4  -2   48.00   13.00
  -4  -4  -2   51.79   21.30
  -4  -4   2   68.19   13.70
  -4  -4   2   59.39   20.10
  -4  -4   2   45.40   12.00
  -4  -4   2   52.39   15.40
   4   4   2   62.29   11.60
  -4  -4   2   45.30   10.60
  -4  -4   2   67.49   20.40
   4   4   2   61.59   13.10
  -4   4  -2   92.29   22.20
  -4   4  -2   75.59   17.70
  -4  -4   2   65.39    9.10
  -4  -4   2   72.59   19.70
   4   4   2   49.90   18.50
   4   4   2   53.89   12.80
  -4   4  -2   78.39   15.20
   5  -4   2   64.19   13.30
  -5   4   2   71.19   22.40
  -5  -4  -2   60.29   15.70
   5   4  -2   69.49   21.60
  -5  -4  -2   47.70   22.40
  -5  -4  -2   54.39   25.30
  -5   4   2   63.59   17.20
  -5   4   2   46.80   22.50
   5  -4   2   56.39   17.20
  -5   4   2   72.69   21.00
  -5   4  -2   74.09    9.10
  -5   4  -2   62.39   16.80
  -5  -4   2   72.39   23.80
  -5   4  -2   81.19    9.70
  -5  -4   2   67.89   24.60
   5  -4  -2   58.99   18.90
  -5  -4   2   72.09   16.00
  -5  -4   2   70.89   20.00
   5   4   2   71.09   24.60
  -5   4  -2   45.60   20.70
  -5   4  -2  113.79   27.70
   5   4   2   81.39   16.60
   5  -4  -2   47.20   14.10
   6  -4   2   13.60   22.30
   6   4  -2   26.10   24.20
   6  -4   2   14.70   17.50
  -6   4   2   14.70   21.00
  -6  -4  -2   -7.40   25.70
  -6  -4  -2   30.00   16.80
  -6  -4  -2   50.39   26.50
  -6   4   2   28.90   22.60
  -6   4   2  -18.40   21.50
  -6   4   2    4.60    9.30
   6   4  -2  -23.00   21.70
  -6   4  -2   30.90   23.60
  -6  -4   2   13.10   21.90
   6  -4  -2   43.00   21.60
   6   4   2   16.40   26.20
  -6  -4   2   52.09   24.90
  -6  -4   2    7.20   14.00
  -6   4  -2    9.20   10.10
  -6   4  -2    8.00   26.10
   0  -5  -2    7.20    8.50
   0   5  -2   14.60   11.30
   0  -5  -2   15.40   10.00
   0  -5   2    9.20    7.10
   0   5   2   13.60    8.50
   0  -5   2   23.40    8.60
   0   5   2   24.20    8.80
   0   5   2    6.80    8.10
   0  -5   2   18.50    5.80
   0  -5   2    0.30    7.60
   0   5  -2   -1.50   10.00
   0  -5  -2    9.20    8.20
   0   5   2    9.10    7.90
   0   5  -2   11.20    7.90
   0   5   2    8.50    9.80
   0  -5  -2   20.40    5.10
   0   5   2   19.10   10.60
   0   5  -2   17.30    8.20
   0  -5   2   13.20    9.20
   0   5  -2   13.30    7.00
   1  -5   2  171.68   13.20
  -1  -5  -2  181.68   15.10
  -1  -5  -2  169.28   13.10
   1   5  -2  181.48   13.10
  -1   5   2  173.88   14.10
  -1   5   2  156.18   10.80
   1   5  -2  197.48   16.10
   1   5  -2  186.18   15.30
  -1  -5  -2  192.08   14.90
   1   5  -2  167.58   13.30
  -1   5   2  200.98   10.70
  -1   5   2  172.08   10.30
   1   5  -2  204.98   16.00
   1  -5   2  187.58   12.60
  -1   5   2  176.78   12.00
  -1   5   2  158.48   11.30
  -1  -5  -2  203.68   14.40
   1  -5   2  187.38   13.60
   1   5  -2  183.38   15.80
  -1  -5  -2  213.38   17.00
   1   5   2  197.78    9.50
  -1  -5   2  138.29   14.10
  -1  -5   2  199.78   11.10
   1   5   2  181.48   15.70
   1   5   2  160.38   14.40
  -1   5  -2  181.18   11.30
  -1  -5   2  180.58   14.00
   1   5   2  179.58   13.80
   1  -5  -2  164.28   11.70
   1  -5  -2  184.78   14.00
  -1  -5   2  218.08   15.20
  -1   5  -2  180.58   11.60
   1   5   2  157.28   14.60
  -1   5  -2  196.88   12.50
   1   5   2  192.58   13.90
  -1   5  -2  177.08   12.10
  -1  -5   2  175.18   14.30
  -1   5  -2  181.48   12.60
  -2  -5  -2   87.29   12.50
  -2  -5  -2  149.19   17.10
  -2   5   2  113.09    7.90
  -2  -5  -2  121.59   17.50
  -2   5   2  144.69   14.50
   2   5  -2  117.89   13.00
   2   5  -2  116.39   14.80
   2   5  -2  144.79   10.80
   2   5  -2  107.89   14.70
  -2   5   2  105.39   14.20
  -2   5   2  111.39   15.60
  -2   5   2  123.49   13.80
  -2   5   2  122.09    7.70
  -2  -5  -2  123.39   14.60
   2  -5   2  107.39    7.90
  -2   5  -2  111.89    7.50
  -2  -5   2  118.49   16.30
  -2   5  -2  161.78   13.40
  -2   5  -2  100.69    7.00
  -2   5  -2  123.89    8.40
  -2  -5   2  141.39   16.50
   2   5   2  124.79   13.30
   2  -5  -2  117.19    7.40
  -2  -5   2  119.49   13.90
  -2  -5   2  174.08   11.40
   2   5   2  148.79   16.50
   2   5   2   98.59   14.20
  -2   5  -2   90.79   13.80
  -2   5  -2  133.49    9.60
   2   5   2  120.59   13.30
  -2  -5   2  128.09    8.30
  -2  -5   2  121.29   13.50
  -2  -5   2  124.99   14.50
  -3  -5  -2  134.89   21.90
  -3   5   2  149.19   18.50
  -3  -5  -2  147.59   16.00
  -3  -5  -2  131.59   14.20
   3   5  -2  147.19   13.80
  -3  -5  -2  109.89   12.80
  -3  -5  -2  116.29   14.20
   3   5  -2  148.09   12.10
  -3  -5  -2   95.89   18.10
   3   5  -2   98.39   15.20
  -3   5   2  146.49   18.10
   3   5  -2  127.09   17.90
  -3   5   2  141.09   16.80
  -3   5   2  135.09   17.90
  -3  -5   2  120.69   14.30
  -3   5  -2  163.28   17.20
   3   5   2  116.99   15.20
  -3  -5   2  148.49   14.70
  -3  -5   2  138.89   16.30
   3   5   2  145.09   19.40
  -3   5  -2  130.69   14.80
   3   5   2  109.89   14.30
  -3  -5   2  140.29   20.00
  -3   5  -2   88.79   18.50
  -3  -5   2  151.08   15.20
  -3   5  -2  162.18   17.00
  -3  -5   2  111.59   12.50
   3   5   2  135.79   14.10
  -3  -5   2  137.29    9.50
  -3  -5   2   94.59   17.80
  -4  -5  -2   37.40   13.80
   4   5  -2   72.09   12.30
  -4   5   2   28.90   16.80
  -4   5   2   29.50   14.80
  -4   5   2   35.20   17.60
   4   5  -2   54.19   10.70
  -4  -5  -2   30.70   19.40
  -4  -5  -2   50.29   12.60
  -4  -5  -2   55.49   21.80
   4  -5   2   43.10   11.30
   4   5  -2   60.29   14.10
  -4  -5  -2   42.10   13.20
   4   5  -2   43.10   17.40
  -4  -5  -2   21.30   10.60
  -4   5   2   32.60   18.50
   4   5   2   49.60   13.70
  -4  -5   2   23.30   19.10
  -4  -5   2   41.90   11.00
   4   5   2   24.70   18.20
   4   5   2   40.50   13.40
   4   5   2   33.00   12.20
  -4  -5   2   41.40   13.30
  -4   5  -2   29.80   19.70
  -4  -5   2   59.09    8.90
  -4  -5   2   54.89   12.50
  -4  -5   2   43.80   15.40
  -4   5  -2  100.09   18.80
  -4   5  -2   44.00   13.80
  -4  -5   2   53.29   20.50
   5  -5   2   -3.20   14.90
  -5  -5  -2   15.00   14.80
   5  -5   2   27.60   11.60
  -5  -5  -2   31.50   21.30
  -5   5   2   21.20   19.40
   5   5  -2   11.60   19.50
  -5   5   2    5.20   20.60
   5   5  -2   -4.80   19.90
  -5  -5  -2    7.70   15.40
  -5   5   2    0.10   15.10
  -5  -5  -2   26.30   22.60
  -5   5   2   20.80   18.40
  -5   5  -2   31.20   23.50
   5   5   2   -1.90   13.20
  -5  -5   2   12.10   20.70
  -5   5  -2   20.40   15.10
  -5  -5   2   14.70   14.70
  -5  -5   2   19.90   17.60
   5  -5  -2  -20.80   15.10
  -5   5  -2   20.70    6.90
  -5   5  -2   20.20   18.70
  -5   5  -2   20.30    7.70
   5   5   2   16.30   20.80
   6   5  -2   18.00   25.50
  -6  -5  -2   -6.40   24.40
   6  -5   2   48.90   18.50
  -6   5   2   34.60   22.00
  -6  -5  -2   56.39   18.40
  -6   5   2   13.60    8.50
  -6   5   2   29.70   25.00
  -6  -5  -2   37.10   24.40
   6  -5   2   45.20   23.40
   6   5  -2   27.00   24.10
   6  -5  -2   13.10   19.70
   6   5   2   34.80   25.10
  -6  -5   2   28.80   15.30
  -6  -5   2   15.10   23.10
  -6   5  -2   10.00    8.90
  -6   5  -2   -4.60   24.00
  -6   5  -2   41.00   23.40
  -6  -5   2   -5.10   21.30
   0   6   2  199.98   14.90
   0   6  -2  217.98   18.00
   0  -6   2  237.68   13.60
   0   6  -2  212.58   14.10
   0   6   2  175.58   15.30
   0   6  -2  214.98   16.00
   0  -6   2  221.48   14.40
   0  -6  -2  159.08   14.80
   0   6   2  223.08   15.60
   0   6  -2  201.88   15.40
   0  -6   2  211.38   12.20
   0  -6  -2  212.78   15.80
   0   6  -2  195.78   14.90
   0   6   2  234.98   17.80
   0  -6   2  211.78   15.60
   0  -6  -2  216.18    9.40
   0  -6   2  198.98   15.70
   0   6   2  210.98   14.40
   0   6   2  185.78   15.40
   0  -6  -2  204.48   13.90
   1   6  -2  504.35   23.00
  -1   6   2  473.55   18.40
  -1  -6  -2  517.65   23.40
  -1   6   2  468.45   18.90
  -1   6   2  462.35   22.30
   1   6  -2  510.55   22.60
  -1  -6  -2  492.55   24.40
   1   6  -2  509.35   27.20
   1  -6   2  512.65   21.20
  -1   6   2  508.45   21.20
   1   6  -2  399.96   24.90
   1   6  -2  504.35   21.10
  -1  -6  -2  493.75   23.30
  -1  -6  -2  500.75   22.80
   1  -6   2  487.85   19.40
   1  -6   2  510.75   20.80
  -1  -6  -2  460.25   26.40
  -1   6  -2  518.15   19.70
   1   6   2  536.05   24.80
   1   6   2  464.15   25.30
   1  -6  -2  516.95   21.50
  -1   6  -2  489.25   19.50
  -1  -6   2  529.75   17.90
  -1  -6   2  493.35   22.50
   1  -6  -2  485.85   19.60
   1   6   2  475.05   22.90
  -1   6  -2  486.65   22.00
  -1   6  -2  525.45   19.10
   1   6   2  508.95   22.60
   1   6   2  521.35   25.70
   1   6   2  515.75   17.60
  -1  -6   2  528.25   23.20
  -1  -6   2  497.85   26.10
  -1  -6   2  509.65   23.40
  -1   6  -2  509.45   19.40
  -2   6   2  126.89    7.10
   2   6  -2  165.78   17.10
  -2  -6  -2  183.78   17.70
  -2   6   2  119.09   13.60
  -2  -6  -2  157.28   14.80
  -2  -6  -2  110.59   15.60
   2   6  -2  114.89   13.70
  -2   6   2  147.09   10.60
  -2  -6  -2  132.49   18.10
   2  -6   2  143.19   10.70
  -2   6   2  138.79    9.60
   2   6  -2  116.49   15.60
   2   6  -2  144.29   16.40
   2  -6   2  122.19    8.90
  -2   6   2  156.08   17.20
   2   6  -2  132.09   11.40
  -2   6   2  136.99   15.90
  -2  -6  -2  137.99   15.10
  -2   6  -2  114.09    8.50
  -2   6  -2  156.98   12.40
   2  -6  -2  127.19    9.10
  -2   6  -2  142.49   10.80
   2   6   2  124.59   15.70
   2  -6  -2  116.69    9.10
  -2   6  -2  144.79    9.40
  -2  -6   2  131.79   13.60
  -2  -6   2  138.09   18.00
   2   6   2  172.38   13.10
  -2   6  -2  116.39   15.10
   2   6   2  134.49   14.30
  -2  -6   2  133.69   14.40
  -2   6  -2  141.19   15.60
  -2  -6   2  153.68   15.90
  -2   6  -2  131.89   10.20
   2   6   2  116.59   14.10
  -2  -6   2  164.88   11.10
   2   6   2  121.09   15.80
  -3  -6  -2   37.40   12.20
  -3  -6  -2   26.40   11.90
   3   6  -2   10.70    9.90
  -3   6   2   38.90   14.30
  -3   6   2   36.20   13.70
  -3   6   2   10.10   12.40
  -3  -6  -2   42.70   15.40
  -3   6   2   31.50   12.90
  -3  -6  -2   32.30   16.60
   3   6  -2   32.70   13.00
   3   6  -2   31.20    8.80
  -3  -6  -2   15.10    9.70
  -3  -6  -2   26.70   10.60
   3   6  -2   34.00   14.60
  -3  -6  -2   22.70   10.70
  -3  -6   2   45.20   15.80
   3   6   2   50.19   13.30
  -3   6  -2   35.50   15.40
   3   6   2   12.20   13.70
  -3  -6   2    7.40    9.70
  -3  -6   2   39.60   12.40
   3   6   2   24.40   10.90
  -3  -6   2   30.40   11.90
  -3   6  -2   24.90   12.00
   3   6   2   32.90   11.20
  -3  -6   2   34.60   11.70
  -3  -6   2   32.10    6.10
  -3   6  -2   51.19   13.90
  -4  -6  -2   28.80   20.90
  -4  -6  -2   49.10   19.50
  -4  -6  -2   55.99   12.40
   4   6  -2   49.10   18.30
  -4   6   2   55.29   19.20
   4  -6   2   36.40   12.30
  -4   6   2   27.00   16.80
  -4   6   2   44.40   15.40
   4   6  -2   31.30   12.10
  -4  -6  -2   36.50   14.30
  -4   6   2   40.70   17.90
   4   6  -2   48.80   11.90
  -4  -6  -2   57.39   14.70
  -4  -6  -2   41.10   13.60
  -4  -6   2   67.49   15.50
   4   6   2   62.79   13.70
  -4   6  -2   46.10   16.50
  -4  -6   2   47.40   19.20
  -4  -6   2   45.00   12.00
  -4   6  -2   32.90   19.10
  -4  -6   2   33.40   13.10
  -4  -6   2   60.99   20.90
   4   6   2   46.70   13.10
  -4   6  -2   24.40   14.40
   4   6   2   20.30   17.70
  -4  -6   2   50.09   16.20
  -5   6   2   -2.40   20.00
  -5  -6  -2   36.90   16.10
  -5  -6  -2   -9.90   21.20
   5  -6   2   -3.80   11.10
  -5   6   2  -32.90   18.20
   5  -6   2   28.60   16.40
  -5   6   2   13.00   17.40
   5   6  -2   -0.50   19.60
  -5  -6  -2    9.70   15.60
   5   6  -2   -5.80   19.10
  -5   6   2   20.00   19.50
  -5  -6  -2   46.00   24.20
  -5  -6   2  -25.80   18.40
   5   6   2   18.10   14.50
  -5   6  -2    2.40   21.20
  -5   6  -2   -4.40   14.20
  -5  -6   2   31.10   18.20
   5   6   2   58.89   23.20
  -5   6  -2   -0.50   17.40
  -6  -6  -2   14.00   25.00
   6  -6   2   40.20   18.50
  -6   6   2   33.80   23.90
   6  -6   2   36.40   23.50
   6   6  -2   25.30   24.30
  -6   6   2   48.50   23.80
   6   6  -2   49.20   27.00
  -6  -6  -2   18.80   26.30
  -6   6   2   39.20   18.80
  -6  -6  -2   12.90   17.40
  -6   6  -2   12.10   25.40
   6  -6  -2  -19.90   17.80
   6  -6  -2    6.00   15.60
   6  -6  -2    7.00   20.70
  -6  -6   2   46.80   17.90
  -6   6  -2   33.70   22.10
  -6  -6   2   47.40   26.90
  -6   6  -2   35.70    9.50
   6   6   2   26.30   25.50
   0  -7   2   37.90   10.10
   0   7  -2   51.29    8.80
   0  -7  -2   29.50   11.00
   0   7  -2   47.00   10.40
   0   7   2   49.99   12.20
   0   7  -2   56.99   12.80
   0   7   2   46.70    5.40
   0  -7   2   56.09   12.00
   0  -7   2   44.60    8.70
   0  -7   2   64.89   10.20
   0  -7   2   45.00    7.90
   0   7  -2   41.00   13.10
   0   7   2   64.39   10.90
   0  -7  -2   43.70   10.70
   0   7   2   38.60   12.50
   0   7   2   44.70   12.00
   0  -7  -2   71.39    9.90
   0   7   2   31.10   10.10
   0   7  -2   55.69   10.90
   0   7   2   45.70   10.30
  -1   7   2  278.27   15.80
   1   7  -2  244.38   17.80
   1   7  -2  270.27   18.40
  -1   7   2  255.27   19.20
   1  -7   2  255.77   16.50
  -1  -7  -2  259.87   18.70
  -1   7   2  262.87   20.60
  -1  -7  -2  245.38   18.80
  -1   7   2  227.18   18.00
   1  -7   2  230.58   17.70
   1   7  -2  212.68   18.30
   1  -7   2  273.07   16.40
   1   7  -2  237.78   17.60
   1   7  -2  272.67   20.80
  -1  -7  -2  258.67   19.60
  -1  -7  -2  233.48   18.20
  -1  -7  -2  236.88   19.70
  -1   7   2  264.17   15.70
  -1   7  -2  252.27   15.90
  -1  -7   2  238.18   13.30
  -1   7  -2  247.58   15.60
   1  -7  -2  250.27   15.60
  -1   7  -2  270.07   18.30
  -1  -7   2  241.68   17.40
   1   7   2  259.77   14.00
  -1  -7   2  264.07   18.80
   1   7   2  229.18   19.60
  -1   7  -2  272.77   14.70
   1   7   2  248.18   19.20
  -1  -7   2  252.17   18.20
  -1   7  -2  273.17   15.60
  -1  -7   2  246.18   19.90
   1   7   2  238.28   17.40
   1   7   2  222.48   18.80
   1   7   2  286.47   20.70
   1  -7  -2  227.28   18.00
  -2  -7  -2  228.38   18.40
  -2   7   2  240.18   13.70
  -2   7   2  232.08   16.80
   2  -7   2  220.98   13.90
  -2  -7  -2  202.48   16.50
   2   7  -2  226.78   21.40
  -2  -7  -2  232.18   21.10
  -2  -7  -2  210.48   19.30
  -2   7   2  221.48   11.60
  -2  -7  -2  198.18   19.00
  -2   7   2  213.08   19.50
   2  -7   2  222.38   12.90
   2   7  -2  202.98   18.80
  -2   7   2  235.48   11.30
   2   7  -2  224.48   17.00
   2   7  -2  215.28   19.40
   2   7  -2  215.48   15.80
   2   7  -2  221.38   18.00
  -2   7   2  224.58   12.30
  -2   7  -2  243.68   15.80
   2   7   2  202.88   18.40
   2   7   2  230.08   17.10
   2   7   2  262.87   18.80
  -2  -7   2  198.68   20.00
  -2   7  -2  231.38   12.50
  -2  -7   2  255.47   19.90
  -2   7  -2  197.98   18.70
  -2   7  -2  212.38   17.90
   2   7   2  267.47   21.30
   2  -7  -2  218.68   12.30
   2   7   2  211.78   20.30
  -2   7  -2  243.78   13.10
   2  -7  -2  236.18   14.00
  -2  -7   2  210.68   12.90
  -2  -7   2  205.48   17.10
  -2  -7   2  276.67   19.50
   3   7  -2   10.60   13.10
   3   7  -2   25.90   10.90
  -3   7   2   25.60   12.50
  -3  -7  -2   10.70   10.50
   3   7  -2    7.60   13.40
  -3  -7  -2    6.60   16.20
  -3   7   2   20.30   12.40
  -3   7   2   17.40   13.60
  -3  -7  -2   22.70   12.60
   3   7  -2   16.90    9.00
  -3  -7  -2   14.00    9.60
  -3   7   2    2.80   12.90
  -3  -7  -2    8.50   15.10
   3   7  -2    9.80   13.10
  -3  -7  -2   17.30   12.20
   3   7   2    7.10   11.00
   3   7   2   26.90   12.80
  -3   7  -2   20.10   13.10
  -3  -7   2   36.80   13.30
  -3  -7   2    1.20   10.10
  -3   7  -2   23.30   15.20
  -3   7  -2   15.70    5.60
  -3  -7   2    7.10   11.10
   3   7   2   19.50   14.50
  -3   7  -2   13.70   10.80
  -3   7  -2   13.20    5.30
   3   7   2   19.10   11.20
  -3  -7   2   20.50    5.50
  -3  -7   2   17.50   15.50
  -4  -7  -2  100.09   18.10
   4   7  -2  128.19   22.90
   4  -7   2  103.89   15.60
  -4  -7  -2  112.59   23.90
  -4   7   2  126.49   21.00
  -4  -7  -2  111.79   24.20
  -4   7   2  112.39   19.80
  -4  -7  -2  146.79   17.00
   4   7  -2  112.39   22.10
  -4   7   2   89.89   20.20
  -4   7   2  131.09   20.40
  -4  -7  -2  102.39   16.70
   4   7  -2  104.79   13.70
  -4  -7   2  111.89   16.00
  -4   7  -2  104.19   22.30
   4   7   2  124.19   22.70
  -4  -7   2  105.39   18.70
  -4  -7   2   74.39   21.10
  -4   7  -2  115.19   19.20
   4   7   2  127.09   18.00
  -5  -7  -2   46.20   17.50
  -5   7   2   20.30   19.80
  -5  -7  -2   41.00   25.00
  -5   7   2   23.70   20.20
  -5  -7  -2   39.10   17.00
   5  -7   2    9.20   12.00
   5   7  -2   16.10   20.90
  -5   7   2   10.20   18.80
  -5   7   2    6.10   17.80
   5   7  -2   11.80   20.80
  -5  -7   2   16.60   16.90
   5   7   2   -5.90   14.80
  -5  -7   2   23.90   14.40
   5   7   2   25.60   22.00
  -5   7  -2   13.60   22.30
  -5  -7   2   46.70   23.10
  -5   7  -2   36.70   18.30
  -6   7   2    9.70   22.50
  -6  -7  -2   57.09   27.90
  -6   7   2   -8.70   18.50
   6   7  -2   -1.70   22.60
   6   7  -2   25.70   24.50
  -6  -7  -2   35.40   26.00
  -6  -7  -2   46.30   19.00
  -6   7   2   46.70   23.40
   6  -7   2   28.80   19.40
  -6  -7   2   42.30   17.70
   6  -7  -2  -21.80   15.90
  -6   7  -2   -6.40   24.80
  -6  -7   2  -12.40   23.90
   6   7   2    7.40   26.00
  -6   7  -2   41.80    8.90
   6  -7  -2    4.80   15.30
  -6   7  -2   24.10   23.50
  -6  -7   2   38.80   22.80
   6  -7  -2  -31.70   18.20
   0   8  -2   13.50   15.70
   0  -8   2   39.40   11.10
   0  -8   2   43.70    8.80
   0  -8   2   58.19   10.70
   0   8   2   63.59    5.90
   0   8   2   51.49   14.60
   0   8  -2   45.20   11.60
   0   8   2   42.30   13.20
   0  -8  -2   62.99   13.70
   0   8   2   44.50   11.40
   0  -8  -2   73.39   11.20
   0   8  -2   57.19   11.50
   0  -8  -2   60.79   12.30
   0   8  -2   48.00    9.30
   0   8   2   52.69   11.80
   0  -8   2   57.99   13.40
   0   8   2   60.39   12.20
   0  -8   2   51.89    9.70
   0   8   2   37.10   13.40
   0   8  -2   84.29   14.90
   1  -8   2  703.83   26.70
   1  -8   2  749.13   28.50
  -1   8   2  739.73   26.90
   1   8  -2  730.63   28.60
  -1  -8  -2  710.63   30.00
   1   8  -2  760.02   31.00
  -1   8   2  722.83   30.50
  -1  -8  -2  753.32   30.50
  -1  -8  -2  718.33   33.20
   1   8  -2  699.33   33.50
  -1   8   2  714.93   29.00
  -1   8   2  743.53   26.30
  -1  -8  -2  724.73   31.10
   1   8  -2  748.93   29.20
  -1   8   2  704.83   26.70
  -1  -8  -2  749.42   28.30
   1  -8   2  697.73   27.70
   1   8  -2  737.63   34.30
  -1   8   2  689.33   33.90
   1   8   2  725.73   24.50
  -1   8  -2  756.32   27.30
   1   8   2  749.82   30.30
   1   8   2  742.03   32.10
  -1  -8   2  736.93   24.00
  -1  -8   2  738.63   33.00
  -1  -8   2  734.93   29.70
   1  -8  -2  689.63   27.00
  -1   8  -2  697.83   27.40
   1   8   2  740.93   33.20
  -1   8  -2  690.23   29.80
  -1  -8   2  735.93   30.10
  -1   8  -2  716.73   24.20
   1   8   2  752.82   33.00
  -1   8  -2  707.83   26.80
  -1  -8   2  750.42   30.10
   1  -8  -2  743.03   29.40
   1   8   2  679.63   29.60
  -2   8   2  298.47   15.00
   2   8  -2  317.07   18.90
   2   8  -2  365.76   25.80
  -2   8   2  317.57   17.50
  -2  -8  -2  352.16   26.50
  -2   8   2  307.37   15.10
   2   8  -2  228.48   19.30
   2   8  -2  278.47   19.00
   2   8  -2  320.67   23.60
  -2   8   2  312.77   14.50
  -2  -8  -2  320.97   21.20
   2  -8   2  294.27   16.60
   2  -8   2  312.47   15.80
  -2   8   2  287.97   16.30
  -2  -8  -2  370.16   25.60
  -2   8   2  310.67   24.10
  -2  -8  -2  332.77   22.80
   2   8  -2  310.27   25.10
  -2  -8  -2  301.87   23.90
  -2   8  -2  324.47   18.30
  -2  -8   2  306.57   21.40
   2   8   2  283.57   21.70
   2  -8  -2  321.37   17.10
   2   8   2  328.17   24.30
  -2  -8   2  286.87   22.90
  -2  -8   2  299.97   21.50
   2   8   2  207.78   20.70
   2  -8  -2  308.87   15.10
   2   8   2  306.97   19.20
   2   8   2  302.77   22.10
  -2   8  -2  316.27   15.40
  -2  -8   2  327.47   24.50
  -2   8  -2  307.67   15.10
  -2  -8   2  296.07   14.80
  -2   8  -2  256.67   19.70
  -2   8  -2  321.47   22.90
  -2   8  -2  298.67   16.50
   3   8  -2   15.70   11.70
  -3   8   2   19.50    5.60
  -3  -8  -2   12.00   15.50
   3  -8   2   17.20    5.20
  -3  -8  -2   22.10   13.30
  -3  -8  -2   38.00   14.30
  -3   8   2   14.90   14.80
  -3   8   2   33.50   13.10
   3   8  -2   23.70   14.80
  -3  -8  -2   12.40   11.20
  -3   8   2   20.00    5.30
  -3   8   2   23.00   14.50
   3   8  -2   40.20   15.20
   3   8  -2   43.80   14.90
  -3  -8  -2   12.90   16.60
   3   8  -2    7.70    9.10
   3   8   2   16.00   11.20
   3   8   2   -0.50   13.30
  -3  -8   2   16.80    5.20
  -3   8  -2   21.90   15.10
  -3   8  -2   12.80    6.60
   3   8   2   20.60   12.20
  -3  -8   2   35.00   12.70
  -3  -8   2   10.70   16.30
  -3   8  -2    0.40   13.50
  -3  -8   2   44.80   14.00
  -3  -8   2    9.90   12.10
  -3   8  -2   16.70   10.70
  -3   8  -2   16.30    7.50
   3   8   2    0.60   15.10
  -4   8   2   69.29   19.00
  -4  -8  -2   51.79   21.90
  -4  -8  -2   20.00   20.10
  -4  -8  -2   46.20   16.70
  -4   8   2   59.99   19.30
  -4  -8  -2   85.19   16.70
   4   8  -2   66.49   16.90
  -4   8   2   27.80   16.60
   4   8  -2   18.20   17.40
  -4   8   2   60.89   17.80
   4   8  -2   30.80   17.80
   4  -8   2   80.19   15.40
  -4  -8   2   39.70   16.20
   4   8   2   66.29   21.50
   4   8   2   67.49   15.00
  -4  -8   2   53.69   21.40
  -4   8  -2   63.69    7.60
  -4   8  -2   55.59   16.40
  -4   8  -2   71.29   20.80
  -4   8  -2   55.39    7.60
  -5   8   2   90.09   23.90
  -5   8   2   45.50   20.50
  -5  -8  -2   97.09   28.30
   5  -8   2   70.89   16.40
  -5  -8  -2  118.79   20.80
   5   8  -2   18.10   21.80
  -5   8   2   82.39   22.70
   5   8  -2   77.09   23.80
  -5   8   2   40.80   19.80
  -5  -8  -2   67.39   19.20
   5   8   2   76.39   24.80
  -5   8  -2   31.40   18.80
  -5  -8   2   78.19   17.80
  -5   8  -2   85.09   24.70
  -5  -8   2   89.19   21.20
  -5   8  -2   51.79    8.30
  -5  -8   2   49.50   23.80
  -6  -8  -2    8.10   17.80
   6   8  -2   -3.50   23.50
  -6  -8  -2   21.70   25.90
   6   8  -2   16.80   25.30
   6  -8   2   -1.70   18.50
   6  -8   2   13.90   14.60
  -6   8   2  -47.00   20.50
  -6  -8  -2   -3.00   21.80
   6  -8  -2  -24.50   17.00
  -6   8  -2    6.50   25.20
  -6   8  -2   38.30   24.80
   6   8   2    3.00   25.10
  -6  -8   2  -19.10   23.50
   6  -8  -2  -32.50   14.10
  -6  -8   2   -2.10   16.60
  -6  -8   2  -21.60   20.00
   6  -8  -2  -32.80   17.60
   0  -9   2  395.96   21.00
   0   9  -2  426.06   19.90
   0  -9   2  408.96   26.30
   0   9  -2  431.66   26.30
   0  -9   2  423.96   20.10
   0  -9   2  428.36   19.00
   0   9  -2  384.36   30.40
   0  -9  -2  391.36   20.90
   0   9   2  407.16   23.20
   0   9   2  410.36   27.40
   0   9  -2  382.66   22.00
   0  -9  -2  383.16   22.50
   0   9   2  409.46   14.00
   0   9   2  387.06   24.90
   0  -9   2  404.76   23.50
   0  -9  -2  386.16   25.30
   0   9  -2  406.76   23.20
   0   9   2  408.66   22.40
   0   9   2  395.46   23.30
   1   9  -2   -3.90   12.20
  -1  -9  -2   13.40   11.90
  -1  -9  -2   15.80   11.30
  -1  -9  -2    2.10    9.50
   1   9  -2   -5.50   10.70
  -1  -9  -2   19.20   11.50
  -1  -9  -2   -3.50   12.50
   1   9  -2  -14.20   12.90
   1   9  -2    4.00   10.50
  -1   9   2    8.20    9.00
   1  -9   2  -10.80    9.10
  -1   9   2   -0.80    9.70
   1  -9   2    2.90    8.80
   1   9  -2    7.40    9.30
  -1   9   2   11.70   10.70
   1  -9   2   -1.70    9.30
  -1   9   2    5.40   13.60
  -1   9   2    2.90   12.00
   1   9   2   -4.30   11.10
   1  -9  -2   -9.50    9.80
   1   9   2   15.10   11.30
   1   9   2   13.80    8.70
  -1  -9   2    6.00   11.00
   1   9   2   16.00   13.30
  -1   9  -2   10.00   10.00
  -1   9  -2    6.70   10.20
   1  -9  -2   22.00    9.50
   1   9   2    3.60   12.90
  -1  -9   2    8.50   12.10
  -1  -9   2   -0.50   10.70
  -1   9  -2    5.20    7.40
  -1   9  -2   -5.60   10.40
  -1  -9   2    1.40   10.20
  -1  -9   2   12.10    7.30
   1   9   2   15.20   11.90
  -1   9  -2   -0.90    8.50
  -2   9   2   44.20    9.40
   2  -9   2   62.69   10.10
  -2   9   2   75.29   10.60
   2   9  -2   60.99   11.60
  -2   9   2   55.99    9.90
  -2   9   2   37.40   13.70
  -2  -9  -2   63.39    5.60
  -2  -9  -2   87.29   15.90
  -2  -9  -2   89.39   16.50
  -2  -9  -2   70.49   14.60
  -2   9   2   64.59    9.20
   2   9  -2   49.30   15.50
   2  -9   2   44.90    8.60
   2   9  -2   64.79   15.40
  -2  -9  -2   86.49   16.10
   2   9  -2   57.59   13.80
  -2  -9  -2   77.89   13.70
  -2   9   2   57.09    8.80
   2   9  -2   56.59   11.90
   2   9  -2   48.60   13.40
  -2   9  -2   58.19   11.10
   2   9   2   60.19   12.20
  -2   9  -2   62.29   10.90
  -2  -9   2   53.99   15.30
   2  -9  -2   54.29   10.40
   2   9   2   55.59   14.20
  -2   9  -2   54.99    8.70
  -2  -9   2   86.39   14.50
  -2  -9   2   50.99   14.60
  -2   9  -2   32.00   13.80
  -2   9  -2   72.09   12.80
   2   9   2   53.29   14.60
  -2  -9   2   74.39    9.20
   2   9   2   50.79   15.30
   2  -9  -2   67.89    9.00
  -2   9  -2   53.69    9.40
   2   9   2   34.50   12.70
  -2  -9   2   55.29   13.10
   3   9  -2  342.37   29.40
   3   9  -2  309.07   29.20
   3  -9   2  294.37   13.70
   3   9  -2  272.37   21.10
  -3   9   2  295.47   14.00
  -3  -9  -2  279.97   22.00
  -3   9   2  298.07   14.90
  -3  -9  -2  312.67   24.50
  -3  -9  -2  338.27   27.10
   3  -9   2  309.07   22.00
  -3  -9  -2  254.07   21.30
   3   9  -2  284.17   25.50
  -3   9   2  291.97   25.90
  -3   9   2  327.77   23.40
  -3  -9  -2  240.08   25.30
  -3  -9  -2  291.27   28.40
   3   9  -2  257.87   22.20
  -3  -9   2  294.47   12.20
  -3  -9   2  277.17   23.40
  -3  -9   2  309.27   25.70
  -3  -9   2  260.57   22.00
   3   9   2  366.16   27.40
  -3  -9   2  307.77   23.40
   3   9   2  332.37   25.10
  -3   9  -2  326.27   26.00
   3   9   2  283.27   23.00
  -3   9  -2  307.87   15.30
   3   9   2  276.47   27.20
  -3  -9   2  285.17   27.20
  -3   9  -2  272.67   13.80
  -3   9  -2  287.87   16.50
  -4   9   2  171.18   22.20
  -4  -9  -2  147.59   21.30
  -4  -9  -2  180.28   21.80
   4   9  -2  133.89   23.70
  -4  -9  -2  134.29   25.00
   4  -9   2  149.29   19.50
   4   9  -2  153.68   25.60
  -4   9   2  199.18   25.80
  -4  -9  -2  110.79   25.20
  -4   9  -2  173.78   11.70
  -4   9  -2  167.08   19.90
   4   9   2  189.48   28.60
  -4  -9   2  184.88   22.70
  -4  -9   2  165.78   20.30
  -4  -9   2  105.19   24.50
  -4   9  -2  111.49   22.20
   4   9   2  130.39   19.80
  -4   9  -2  133.99   11.00
   5  -9   2   30.30   15.70
  -5   9   2   14.80   20.00
  -5  -9  -2   30.80   18.10
  -5  -9  -2   35.30   18.60
  -5   9   2   19.80   19.60
   5   9  -2   38.40   22.60
   5   9  -2   41.80   22.50
  -5  -9  -2   62.09   25.40
  -5  -9   2   11.00   18.80
  -5   9  -2   46.10    8.30
  -5   9  -2   18.70   21.90
   5   9   2   35.90   24.80
  -5   9  -2   33.50   18.80
  -5  -9   2   39.90   17.00
  -5  -9   2   15.10   21.70
  -5   9  -2   39.00    8.70
  -6  -9  -2   34.50   26.70
   6  -9   2   24.10   20.50
   6   9  -2   63.19   26.80
   6  -9   2   30.30   15.70
  -6  -9  -2   88.89   30.20
  -6  -9  -2   67.49   22.40
   6   9  -2   48.50   26.30
  -6  -9   2   49.30   27.70
   6   9   2   56.99   26.80
  -6   9  -2   56.09   26.30
  -6  -9   2   62.99   20.20
   6  -9  -2   13.90   19.60
  -6  -9   2   26.50   22.70
   0  10   2    3.10   11.00
   0  10   2    2.80   12.40
   0  10  -2   -8.70   10.60
   0  10  -2   -1.00   10.90
   0 -10  -2    5.80   10.60
   0 -10   2   -0.80    9.70
   0 -10   2   -0.70    8.20
   0 -10   2   -1.60   10.50
   0 -10   2    4.10    8.60
   0  10   2    0.80    4.60
   0 -10  -2   -9.30   11.90
   0  10   2   11.10   12.20
   0  10   2   -0.60   10.30
   0  10  -2   -6.80    7.90
   0 -10   2   -5.00   11.90
   0 -10  -2   -5.40    9.20
   0  10   2    7.40   14.60
   0  10  -2   -8.00   12.10
   0  10  -2   16.60   16.30
   1 -10   2  210.68   16.20
  -1  10   2  200.68   17.70
   1  10  -2  185.38   19.80
  -1 -10  -2  228.88   19.70
  -1  10   2  186.98   15.40
   1 -10   2  205.38   17.00
  -1 -10  -2  211.88   20.80
   1  10  -2  214.38   18.00
   1  10  -2  146.89   19.30
  -1  10   2  226.88   17.20
   1  10  -2  202.28   17.90
  -1  10   2  202.48   19.60
   1 -10   2  207.38   17.30
   1  10  -2  234.08   20.20
  -1 -10  -2  203.58   18.50
  -1 -10   2  197.08   17.90
   1  10   2  205.58   18.80
  -1  10  -2  192.78   18.20
  -1 -10   2  183.08   17.20
   1 -10  -2  213.38   18.30
  -1  10  -2  194.08   16.70
   1  10   2  236.78   22.10
  -1  10  -2  208.78   24.30
  -1 -10   2  235.98   22.00
  -1 -10   2  210.78   13.70
  -1  10  -2  227.88   13.50
   1 -10  -2  222.18   16.60
  -1  10  -2  202.98   17.10
   1  10   2  190.78   20.50
   1  10   2  189.68   18.30
  -1 -10   2  205.28   17.70
  -1  10  -2  224.38   17.10
   1  10   2  179.38   20.00
  -1  10  -2  217.88   17.10
   2  10  -2   -8.10   10.10
   2 -10   2   -1.40   10.10
  -2 -10  -2   -3.50   13.40
  -2  10   2   -2.70    8.00
  -2  10   2   16.00    9.70
  -2 -10  -2   -1.00   13.10
   2  10  -2    8.10   12.80
  -2 -10  -2    7.20   12.40
  -2 -10  -2   -2.30   11.30
  -2  10   2    5.10    7.90
  -2  10   2   11.70    7.40
   2  10  -2   -7.40   10.10
   2  10  -2   -2.70   13.80
  -2  10   2    4.00    9.60
  -2 -10  -2    3.50    4.90
  -2 -10  -2    8.10   13.00
  -2  10   2    7.50   13.10
   2  10  -2   -8.50   13.20
   2  10  -2    7.00   11.80
   2 -10   2    5.60    8.50
   2 -10   2    5.10    7.90
  -2 -10   2    9.70    7.50
   2  10   2   24.00   14.50
  -2  10  -2    4.10    8.60
  -2  10  -2   -6.80    9.10
  -2  10  -2    0.50    7.80
   2 -10  -2   15.50    9.40
  -2 -10   2    5.90   11.40
   2  10   2    7.30   10.70
   2  10   2   25.50   14.10
  -2 -10   2    8.10   13.90
   2  10   2   28.00   12.60
  -2  10  -2  -14.80    9.60
   2 -10  -2   -8.00    7.50
  -2 -10   2   -3.70   12.90
  -2 -10   2    1.40   11.80
  -2  10  -2    8.30   10.50
   2  10   2    1.30   12.20
  -3  10   2  484.55   26.00
   3 -10   2  458.35   18.90
   3  10  -2  469.25   34.60
  -3  10   2  453.05   20.80
  -3 -10  -2  431.36   33.00
  -3 -10  -2  435.66   30.50
   3  10  -2  481.45   26.80
  -3 -10  -2  444.56   27.70
  -3  10   2  451.35   19.40
  -3 -10  -2  485.05   35.80
   3  10  -2  515.35   33.60
  -3  10   2  470.05   32.20
   3  10  -2  413.46   28.50
  -3  10   2  504.15   18.20
   3 -10   2  438.36   26.60
  -3  10   2  455.45   17.00
   3  10  -2  523.05   35.70
   3 -10   2  468.35   18.50
   3 -10  -2  450.55   16.50
  -3 -10   2  383.56   27.40
  -3  10  -2  452.35   20.20
  -3  10  -2  420.86   18.10
  -3 -10   2  394.06   32.90
  -3 -10   2  464.15   29.60
   3  10   2  441.36   29.40
  -3  10  -2  496.25   30.40
   3 -10  -2  434.86   17.20
   3  10   2  468.85   30.10
  -3 -10   2  462.35   32.50
  -3 -10   2  447.76   17.70
   3  10   2  504.65   34.90
  -3 -10   2  432.56   30.00
  -3 -10   2  453.55   15.90
   3  10   2  509.55   33.90
  -3  10  -2  490.05   21.40
  -4 -10  -2   16.10   15.60
   4 -10   2   18.20   14.90
   4  10  -2   12.00   18.70
  -4 -10  -2   12.60   16.60
  -4  10   2    7.80    7.90
  -4  10   2    7.90    7.00
  -4  10   2   16.10   19.30
  -4  10   2   22.00   14.90
   4  10  -2   22.80   18.20
  -4 -10  -2   34.50   20.20
  -4 -10  -2   20.10   21.10
  -4  10  -2   -5.30    8.60
   4  10   2  -13.70   13.20
  -4 -10   2    8.40   14.50
  -4  10  -2    6.40   17.70
   4  10   2    1.70   17.80
  -4  10  -2   11.20    8.10
  -4 -10   2   16.10   20.10
  -4 -10   2   11.70   16.20
  -5  10   2   78.39   22.30
   5  10  -2   54.59   22.70
  -5 -10  -2   66.09   24.60
   5 -10   2  102.99   19.50
   5  10  -2  114.89   27.70
  -5  10   2   86.99   24.10
  -5 -10  -2   77.09   21.30
  -5 -10  -2   62.39   27.50
  -5 -10  -2   46.80   19.70
  -5  10  -2  108.59   25.60
  -5  10  -2   73.79   11.60
  -5 -10   2  105.29   23.50
   5  10   2  103.89   27.00
  -5 -10   2   60.99   19.80
  -5 -10   2   62.19   25.20
  -5  10  -2   67.29   10.20
   6 -10   2   -7.80   15.10
  -6 -10  -2   57.19   23.20
   6  10  -2   36.40   24.70
  -6 -10  -2   27.30   26.30
   6  10  -2   11.50   26.10
   6 -10   2   26.20   21.30
  -6 -10   2    1.10   18.10
   6  10   2    4.50   24.60
   6  10   2   56.89   27.10
  -6 -10   2    5.80   24.90
  -6  10  -2   19.80   25.90
  -6  10  -2    1.50    8.80
   6 -10  -2   22.10   18.50
  -6 -10   2   50.69   23.80
   0 -11  -2  255.97   18.40
   0  11   2  216.48   19.30
   0  11   2  237.58   21.40
   0  11   2  225.78   18.50
   0 -11   2  230.38   17.70
   0  11   2  169.98   21.50
   0 -11   2  220.68   16.80
   0  11  -2  219.88   18.50
   0  11  -2  216.18   18.60
   0 -11   2  236.18   18.80
   0  11  -2  200.78   16.70
   0 -11   2  198.78   19.90
   0 -11  -2  240.08   21.30
   0  11   2  205.88   18.80
   0  11  -2  246.78   21.90
   0 -11  -2  224.98   19.10
   0  11  -2  199.68   23.70
   0  11   2  221.68   11.20
   0 -11   2  252.97   17.60
  -1  11   2   63.79   12.00
   1  11  -2   78.99   17.40
  -1 -11  -2   74.99   14.80
  -1  11   2   53.79   16.20
  -1  11   2  118.99   15.30
   1  11  -2   75.49   18.10
   1  11  -2   91.99   15.70
   1  11  -2   50.49   13.80
   1 -11   2  100.19   14.70
   1 -11   2   87.39   12.80
  -1  11   2   69.49   15.50
  -1  11   2   53.49   17.40
  -1 -11  -2   97.09   14.70
  -1 -11  -2   88.59   16.70
  -1 -11  -2   96.39   10.10
   1  11  -2   80.59   12.50
   1 -11   2   71.49   13.00
  -1  11   2   69.69   13.20
  -1 -11  -2   81.39   15.10
  -1  11  -2   74.09   13.60
  -1  11  -2   80.89   12.50
  -1 -11   2   79.79   14.90
   1  11   2   52.69   13.50
   1  11   2   92.19   16.70
   1 -11  -2   77.69   12.80
  -1 -11   2   72.89   10.40
   1  11   2   67.89   14.60
   1  11   2   99.79   12.20
  -1  11  -2   83.69   12.20
  -1  11  -2   81.49   17.20
  -1 -11   2  106.29   14.70
   1  11   2   95.59   16.80
  -1  11  -2   72.79    9.20
   1 -11  -2   75.99   14.50
  -1 -11   2   79.09   17.10
   1  11   2   72.49   16.50
  -1  11  -2   83.09   18.90
  -1 -11   2   89.59   14.30
   2 -11   2   29.30   11.70
  -2  11   2   14.20   14.70
  -2  11   2   17.00    9.40
   2  11  -2   19.50   13.70
   2  11  -2   41.60   17.30
  -2 -11  -2   50.49   15.20
  -2 -11  -2    7.60   15.40
   2  11  -2   48.10   13.80
   2 -11   2    6.50    9.00
   2  11  -2   21.60   16.10
   2 -11   2   25.20   10.70
  -2 -11  -2   20.10   13.30
  -2  11   2   32.70    7.00
  -2  11   2   20.70    9.20
  -2 -11  -2   25.10    6.00
  -2  11   2   40.50   11.10
   2  11  -2   29.30   12.60
  -2 -11  -2   39.50   15.70
  -2  11   2   13.80   10.80
  -2 -11  -2   21.60   13.20
  -2 -11   2    5.90   14.00
   2  11   2   42.10   14.60
   2 -11  -2   14.00    8.90
  -2  11  -2   22.60   11.40
  -2 -11   2   25.60   15.00
  -2  11  -2   36.80   10.10
   2  11   2   18.00   14.40
  -2 -11   2   23.00   12.60
   2  11   2   41.70   16.10
  -2 -11   2   24.80    8.40
  -2 -11   2   49.80   14.80
  -2  11  -2   10.50   10.70
   2 -11  -2   19.10   10.20
  -2  11  -2   -0.90   11.50
   2  11   2   31.90   12.60
   2  11   2   30.90   14.90
  -2  11  -2   24.20   10.10
   3 -11   2   23.70    8.30
  -3  11   2   43.00   12.30
   3  11  -2   16.70   15.20
  -3 -11  -2   51.39   14.80
  -3  11   2   35.40   11.50
  -3  11   2   24.50   17.40
  -3 -11  -2   43.30   16.60
   3  11  -2   36.60   18.50
   3  11  -2   42.90   18.60
  -3  11   2   31.70    7.90
   3 -11   2   34.50    8.80
  -3 -11  -2   27.80   17.20
  -3  11   2   34.80   10.00
   3  11  -2   38.20   12.40
   3 -11   2   30.80   14.20
   3  11  -2   37.70   15.40
  -3 -11  -2   42.30   19.00
  -3 -11  -2   44.50   18.80
  -3  11   2   45.10    9.40
  -3  11  -2   28.50   10.20
  -3 -11   2   62.29   16.70
   3 -11  -2   33.20    8.40
  -3  11  -2   37.70   15.80
  -3 -11   2   23.10   13.50
  -3 -11   2   46.80   19.60
  -3  11  -2   22.30    7.70
   3  11   2   47.70   18.10
   3  11   2   63.19   18.60
   3 -11  -2   33.00    7.40
   3  11   2   61.09   16.00
  -3 -11   2   37.10   15.00
  -3  11  -2    8.90   10.40
   3  11   2   26.60   15.00
  -3 -11   2   42.60   17.50
   4 -11   2   24.60   16.30
  -4 -11  -2   35.20   16.80
  -4 -11  -2   40.70   22.20
   4  11  -2   21.80   20.80
  -4  11   2   18.20   20.20
  -4 -11  -2   66.09   22.30
  -4  11   2   38.50    9.50
  -4 -11  -2   39.60   18.40
  -4  11   2   62.99   16.40
   4  11  -2   59.79   20.30
  -4  11   2   40.80   10.40
  -4  11  -2   39.80   10.70
   4  11   2   43.80   20.00
  -4  11  -2   52.89   19.20
  -4 -11   2   63.39   19.10
   4  11   2   50.59   16.50
  -4  11  -2   21.90    9.90
  -4 -11   2   42.90   16.70
  -5  11   2    8.70    8.90
  -5 -11  -2   19.90   18.60
  -5 -11  -2   34.20   20.30
   5  11  -2  -29.30   18.20
  -5  11   2   14.60    8.10
  -5 -11  -2    5.90   21.90
   5 -11   2   -6.60   15.60
   5  11  -2   61.49   25.30
  -5 -11  -2   21.30   21.90
  -5  11   2   28.10   20.90
  -5  11  -2  -17.20   20.50
   5  11   2  -22.70   20.60
  -5 -11   2   -9.90   21.60
  -5 -11   2   11.30   17.60
  -5 -11   2  -32.10   18.30
  -5  11  -2   16.60    9.70
  -6 -11  -2   -0.30   25.60
   6  11  -2   24.50   28.50
   6 -11   2  -39.30   19.30
   6 -11   2   -2.40   16.10
   6  11  -2  -16.10   22.00
  -6 -11   2   -2.90   26.20
  -6 -11   2   -9.30   20.80
   6  11   2   20.30   27.00
   6 -11  -2   -1.50   16.70
   6  11   2   18.40   25.30
  -6  11  -2    3.00    9.00
  -6 -11   2   -6.60   18.90
   0  12   2   -1.80   12.70
   0  12   2   39.10   13.10
   0  12  -2   17.10   12.40
   0  12  -2   18.20   16.30
   0 -12   2   29.50   10.60
   0  12   2   25.20   13.60
   0 -12  -2   18.50   12.10
   0 -12   2   37.40   10.40
   0 -12  -2   16.30   10.50
   0 -12  -2   14.50   14.70
   0  12  -2   25.40   14.60
   0  12   2   17.30   13.30
   0  12   2   35.10    6.00
   0 -12   2   25.00   12.60
   0 -12   2   34.00   11.80
   0  12   2   66.59   18.70
   0  12  -2   18.70   12.40
   0  12  -2   26.30    9.90
   0 -12   2   42.70   15.00
  -1 -12  -2   60.79   17.40
  -1  12   2   83.29   13.50
   1  12  -2   65.89   12.40
  -1 -12  -2   74.59   15.70
   1  12  -2  100.79   16.80
  -1  12   2   78.29   19.20
  -1 -12  -2   81.09   15.60
  -1 -12  -2   64.09   14.30
  -1  12   2   82.89   15.30
  -1  12   2   68.59   15.80
   1 -12   2   70.49   13.80
  -1 -12  -2   86.69   10.50
   1  12  -2   67.09   14.30
   1 -12   2   71.79   13.20
   1  12  -2   33.00   18.30
   1 -12   2   70.59   14.40
   1  12  -2   90.49   19.00
  -1  12   2   83.99   15.00
  -1 -12   2   61.29   14.20
  -1 -12   2   86.69   14.50
   1  12   2   71.19   17.50
  -1  12  -2   75.19   11.90
  -1 -12   2   81.09   11.30
  -1  12  -2   79.29    9.70
   1  12   2   77.39   15.00
  -1  12  -2  111.69   15.70
  -1  12  -2   65.59   12.70
   1  12   2   80.19   11.70
   1 -12  -2   87.09   15.10
  -1 -12   2   91.29   15.50
   1 -12  -2   44.70   12.10
   1  12   2   60.79   17.10
   1  12   2   71.29   15.60
   1  12   2   82.59   18.20
  -1 -12   2   60.19   16.90
  -1  12  -2   62.19   20.50
  -2  12   2  150.88   21.20
  -2  12   2  155.78   16.30
   2 -12   2  152.88   17.80
  -2  12   2  115.19   13.80
  -2  12   2  139.59   16.30
   2  12  -2  104.69   20.20
  -2 -12  -2  140.19   10.20
   2  12  -2  122.99   17.30
  -2 -12  -2   83.49   16.70
   2  12  -2  150.58   23.80
  -2 -12  -2  139.19   20.50
   2 -12   2  126.59   14.90
   2  12  -2  163.08   19.70
  -2 -12  -2  114.79   19.50
  -2 -12  -2  137.49   21.80
   2  12  -2  160.48   20.70
   2 -12   2  145.89   14.40
  -2  12  -2  127.99   17.60
  -2 -12   2  155.78   13.40
   2  12   2   93.29   19.60
   2  12   2  154.98   18.10
  -2  12  -2  159.78   16.60
   2 -12  -2  141.99    9.30
  -2 -12   2  170.28   19.70
  -2 -12   2  119.79   17.90
   2 -12  -2  139.59   13.80
  -2  12  -2  137.29   14.60
   2  12   2  132.09   20.80
  -2 -12   2  129.39   20.90
   2  12   2  150.18   19.40
  -2 -12   2  154.08   20.80
   2  12   2  161.88   21.50
  -2  12  -2  100.49   13.40
   2 -12  -2  137.29   15.80
  -2  12  -2  143.09   14.50
   3 -12   2   51.49   10.50
   3 -12   2   72.29   16.20
  -3 -12  -2   43.70   20.20
  -3 -12  -2   60.29   19.60
  -3 -12  -2   62.89   15.80
  -3  12   2   57.69   11.50
  -3 -12  -2   77.39   19.50
   3  12  -2   97.79   26.50
  -3  12   2   45.50   10.20
   3 -12   2   47.00   10.00
  -3  12   2   43.30   19.20
   3  12  -2   44.80   18.80
   3  12  -2   18.80   12.80
  -3 -12  -2   48.10   17.90
  -3  12   2   48.60   11.70
   3  12  -2   43.10   17.00
  -3  12   2   50.49   12.20
  -3  12   2   60.69    9.60
   3  12  -2   46.30   19.90
   3  12   2   56.59   17.10
  -3  12  -2   53.19   11.80
  -3 -12   2   44.10   15.20
  -3 -12   2   67.09   20.90
  -3  12  -2   55.89   13.20
  -3 -12   2   36.50   16.80
   3  12   2   69.19   20.30
   3  12   2   24.50   19.40
   3  12   2   56.29   20.00
  -3  12  -2   47.40    9.20
  -3 -12   2   54.89   18.50
   3 -12  -2   40.60    9.70
   3 -12  -2   47.90    9.00
  -3 -12   2   25.70   15.80
  -3  12  -2   64.49   17.40
  -3  12  -2   39.60   11.60
  -4  12   2  -15.20   20.00
  -4 -12  -2   23.50   21.50
   4  12  -2   30.80   18.90
  -4 -12  -2   26.50   18.80
  -4  12   2    7.10   10.30
   4 -12   2   16.40   15.60
  -4 -12  -2   12.40   17.10
  -4  12   2   35.40   11.20
  -4 -12  -2   -4.70   20.00
   4  12  -2   36.30   20.90
  -4  12   2    6.00   14.00
   4  12   2   15.00   14.50
  -4 -12   2   12.20   16.10
  -4 -12   2   32.60   17.90
  -4  12  -2   17.40   11.00
  -4  12  -2    6.70   16.60
   4  12   2   26.50   20.20
   5  12  -2   12.40   23.30
   5  12  -2  -14.90   19.80
  -5 -12  -2   10.10   20.50
  -5 -12  -2   15.10   23.80
  -5  12   2    0.10   10.00
   5 -12   2   37.20   18.60
  -5  12   2  -21.50   20.80
  -5 -12  -2  -15.70   17.90
  -5 -12   2   -3.70   18.20
  -5  12  -2  -14.40   19.60
  -5 -12   2    0.30   22.50
   5  12   2  -11.10   21.00
  -5  12  -2    6.70   10.20
  -5 -12   2   -0.90   17.00
   6  12  -2   -7.40   23.40
  -6 -12  -2   47.80   28.50
  -6 -12  -2   39.30   20.40
   6 -12   2    9.00   18.50
   6  12  -2  -30.20   23.20
   6  12   2   27.20   25.80
   6 -12  -2   -8.30   17.00
  -6 -12   2  -10.30   21.40
   6  12   2  -26.00   24.50
  -6 -12   2    7.10   28.10
  -6  12  -2    7.40    9.80
  -6 -12   2   -4.70   17.70
   0 -13   2  245.28   21.30
   0 -13  -2  253.87   21.70
   0  13  -2  270.47   22.80
   0  13   2  222.48   26.80
   0  13  -2  220.18   17.20
   0 -13  -2  254.77   20.10
   0  13   2  271.37   22.30
   0  13  -2  273.07   29.00
   0  13  -2  272.67   25.80
   0  13   2  259.47   23.60
   0 -13   2  243.78   19.30
   0  13   2  260.57   23.20
   0 -13  -2  229.78   23.50
   0 -13   2  285.97   19.50
   0  13   2  234.98   21.20
   0  13  -2  251.07   21.40
   0 -13   2  257.87   24.00
   0 -13   2  253.97   19.60
   1  13  -2   43.70   17.60
   1  13  -2    7.10   13.20
  -1 -13  -2   24.20   14.40
   1  13  -2  -11.80   15.60
   1  13  -2   22.10   10.90
  -1  13   2   20.40   18.70
  -1  13   2   29.30   12.30
  -1  13   2   18.50   14.90
  -1 -13  -2    0.70   15.50
   1  13  -2   28.90   14.90
  -1 -13  -2   23.50   13.90
  -1 -13  -2    9.80    8.90
   1 -13   2   14.10   12.70
  -1  13   2   15.30   13.70
   1 -13   2   19.60   11.80
   1 -13   2   35.90   12.40
  -1 -13  -2   30.20   13.60
  -1  13  -2   16.40   13.80
   1  13   2   58.39   17.80
  -1 -13   2   15.90   12.20
  -1 -13   2   39.00   14.00
   1  13   2   39.90   15.90
   1  13   2   39.10   16.90
  -1  13  -2   32.00   18.80
   1  13   2   17.40    9.40
   1 -13  -2   33.90   12.40
   1  13   2   34.80   14.30
  -1  13  -2   33.90   12.00
  -1  13  -2   14.80    8.30
  -1 -13   2   11.00   13.70
   1  13   2   29.60   13.90
  -1 -13   2   34.00   10.40
   1 -13  -2    3.20   12.40
  -1 -13   2   13.70   16.10
   2  13  -2  103.39   21.60
   2 -13   2  118.09   16.00
   2  13  -2  143.59   23.70
  -2  13   2  117.29   16.70
   2  13  -2  173.58   22.20
   2  13  -2  160.08   19.40
  -2 -13  -2  116.19   18.70
  -2 -13  -2  141.49   23.30
   2 -13   2  140.69   18.30
  -2  13   2  135.89   16.90
  -2  13   2  174.18   23.70
   2 -13   2  115.99   14.80
   2  13  -2  176.88   20.60
  -2 -13  -2  140.89   11.10
  -2 -13  -2  109.99   20.50
  -2 -13  -2  138.49   18.90
  -2  13   2  117.29   14.40
   2 -13  -2  148.49   14.90
   2  13   2  109.69   16.60
  -2 -13   2  167.58   21.00
  -2 -13   2  175.68   21.10
   2  13   2  133.39   18.70
  -2 -13   2  169.38   22.60
   2  13   2  150.58   20.40
   2  13   2  100.69   21.60
  -2  13  -2  126.79   17.10
  -2 -13   2  148.59   19.90
   2 -13  -2  126.89   16.50
   2  13   2  134.69   20.50
  -2 -13   2  141.19   13.20
  -2  13  -2  109.79   17.40
   2  13   2  119.69   21.60
  -2  13  -2  149.99   15.60
   3  13  -2   25.00   16.20
  -3  13   2    0.10   19.00
   3  13  -2   29.50   19.70
   3 -13   2   18.80   10.20
  -3 -13  -2   10.90   17.60
   3 -13   2   31.10   15.80
   3  13  -2   -6.50   12.90
  -3  13   2   28.90   13.20
  -3  13   2   27.50   10.40
  -3 -13  -2  -13.20   18.10
   3  13  -2   20.20   19.90
  -3  13  -2   35.10   12.00
   3  13   2   17.80   19.50
  -3 -13   2   14.70   19.00
   3  13   2   31.10   19.70
  -3 -13   2   -0.50   15.10
   3 -13  -2   18.60    9.90
  -3  13  -2   39.20   13.30
  -3  13  -2   30.20   14.90
   3  13   2   15.60   16.40
  -3 -13   2   28.20   18.70
  -4 -13  -2  -25.10   19.70
  -4  13   2   32.30   21.70
   4 -13   2   40.00   16.90
  -4  13   2  -18.20   11.30
   4  13  -2    8.30   20.30
   4  13  -2   24.10   18.20
  -4 -13  -2   23.10   17.70
  -4 -13   2   -9.30   16.10
  -4 -13   2   -9.80   17.30
   4  13   2   -6.00   16.00
  -4  13  -2   11.00   17.10
   4  13   2   12.10   20.70
  -4  13  -2    4.10   11.20
  -5  13   2  -16.20   21.90
  -5 -13  -2   23.90   20.70
  -5 -13  -2   60.59   26.60
   5  13  -2  -10.40   22.60
  -5  13   2  -13.90   11.20
   5  13  -2   -4.70   20.80
   5 -13   2   -4.50   16.60
  -5 -13   2    9.60   24.00
  -5  13  -2   14.10   11.40
   5  13   2   14.10   22.60
  -5 -13   2   13.00   19.00
  -5 -13   2  -21.30   19.00
   5  13   2    4.20   24.10
  -6 -13  -2    5.60   19.90
   6  13  -2   41.30   28.00
   6 -13   2    4.20   18.70
  -6 -13  -2   34.00   28.30
   6  13  -2   13.70   25.50
  -6 -13   2  -14.70   19.60
  -6 -13   2   -0.10   23.10
  -6  13  -2    0.90   10.40
  -6 -13   2   23.20   27.30
   6  13   2  -10.50   26.20
   6 -13  -2    5.40   19.40
   6  13   2  -10.80   24.60
   0  14   2   29.10   16.20
   0  14  -2   18.10   16.40
   0  14  -2   19.50   14.90
   0  14  -2   20.60   11.40
   0 -14   2   35.20   13.20
   0 -14   2    1.40   10.60
   0  14   2   25.80   19.80
   0 -14  -2   36.60   16.10
   0  14  -2   28.50   14.30
   0  14   2   -1.80   13.60
   0  14   2   21.30   15.50
   0  14   2   40.90   14.30
   0 -14   2   23.40   15.60
   0 -14  -2   25.40   12.40
   0 -14   2   25.40   11.40
   0 -14   2   22.10   13.90
   0 -14  -2   14.70   12.80
   0  14  -2   27.40   20.20
   1  14  -2   44.40   19.10
  -1 -14  -2   39.40   14.60
   1 -14   2   31.30   13.10
  -1 -14  -2   73.09   11.60
  -1  14   2   35.80   17.20
   1 -14   2   35.80   13.00
  -1  14   2   33.20   16.10
   1  14  -2   30.70   15.70
  -1 -14  -2   47.30   16.20
   1  14  -2   26.20   15.20
  -1 -14  -2   53.19   18.60
  -1  14   2   51.59   20.30
  -1 -14  -2   50.19   16.10
   1  14  -2   53.09   21.10
  -1  14   2   59.59   14.60
   1  14  -2   56.89   12.80
   1 -14   2   71.69   16.30
   1 -14  -2   35.10   15.60
  -1 -14   2   68.79   16.00
  -1  14  -2   50.29    9.50
  -1  14  -2   42.40   13.40
  -1  14  -2   55.69   23.20
  -1 -14   2   35.40   10.70
   1  14   2    2.60   17.40
   1 -14  -2   47.40   13.80
  -1 -14   2   48.30   16.00
   1  14   2   35.10   17.90
   1  14   2   55.19   16.70
   1  14   2   20.10   15.20
  -1 -14   2   41.80   18.20
  -1 -14   2   61.49   15.40
   1  14   2   58.39   11.60
  -1  14  -2   55.09   16.20
   2  14  -2   54.09   16.50
  -2 -14  -2   59.99   18.60
   2 -14   2   64.09   14.70
   2 -14   2   52.49   13.00
  -2 -14  -2   56.09   17.10
  -2  14   2   71.19   21.70
   2  14  -2   80.79   22.60
   2 -14   2   23.90   14.40
   2  14  -2   65.79   22.40
  -2  14   2   80.99   16.60
  -2 -14  -2   70.29   17.20
  -2  14   2   49.90   14.80
  -2  14   2   53.49   13.40
  -2 -14  -2   57.09    9.40
   2  14  -2   72.09   17.00
   2  14  -2   33.00   17.40
  -2 -14  -2   55.29   20.30
  -2 -14   2   44.00   16.90
  -2 -14   2   54.49   11.30
   2 -14  -2   43.70   12.90
   2 -14  -2   78.89   15.90
  -2  14  -2   60.59   15.90
   2  14   2   64.89   14.60
   2  14   2   43.50   20.60
  -2 -14   2   74.19   18.90
   2  14   2   39.10   19.40
  -2  14  -2   67.09   13.60
   2  14   2   65.89   16.80
   2  14   2   50.99   18.20
   2  14   2   92.29   19.30
  -2 -14   2   98.89   22.20
  -2 -14   2   64.09   17.10
  -2  14  -2   74.39   16.90
  -3  14   2   18.70   11.10
  -3 -14  -2   37.60   21.10
  -3  14   2   37.40   14.30
   3 -14   2    5.40   18.10
  -3  14   2   19.60   20.90
  -3 -14  -2   26.90   16.40
   3 -14   2   12.70   15.10
  -3 -14  -2   54.69   21.80
   3  14  -2   12.30   20.70
   3  14  -2    9.60   15.20
  -3  14  -2   18.50   13.90
   3  14   2   33.90   16.40
  -3 -14   2   64.09   21.20
   3  14   2   52.49   20.50
   3  14   2   23.80   18.20
   3  14   2   36.40   20.80
  -3 -14   2   32.80   17.10
  -3  14  -2   25.70   12.60
  -3  14  -2   30.30   14.40
  -3 -14   2   20.70   20.00
   3 -14  -2   30.50   11.40
  -4  14   2    3.30   12.80
   4  14  -2   -0.90   20.90
   4  14  -2    9.50   18.00
   4 -14   2    2.50   15.90
  -4  14   2    2.80   21.40
  -4 -14  -2  -17.00   20.40
  -4 -14  -2   -3.40   17.20
  -4 -14  -2   11.50   17.60
   4  14   2    9.00   20.70
   4  14   2   -9.00   17.50
  -4 -14   2    2.80   17.00
  -4  14  -2    4.80   12.70
  -4 -14   2   22.70   19.30
   4  14   2   17.30   18.10
  -5 -14  -2  -44.00   18.10
  -5 -14  -2    2.60   17.40
   5  14  -2  -16.20   23.00
   5  14  -2  -14.40   20.40
  -5 -14  -2   -3.00   24.50
   5 -14   2   12.20   18.60
  -5  14   2  -13.30   22.30
  -5  14   2   11.10   12.80
  -5 -14   2   27.60   25.10
   5  14   2   -5.40   23.10
  -5 -14   2  -10.50   20.90
   5  14   2   12.40   23.70
  -5 -14   2   14.40   18.60
   0  15  -2   47.30   13.00
   0  15   2   42.50   21.60
   0 -15   2   46.20   14.00
   0  15  -2   14.00   18.20
   0 -15  -2   36.60   17.50
   0 -15   2    8.90   13.90
   0  15  -2   65.39   22.80
   0  15   2   30.40   17.30
   0  15   2   40.50   17.20
   0  15  -2   32.40   16.30
   0  15  -2   39.30   15.90
   0 -15   2   41.70   13.20
   0  15   2   67.59   16.60
   0 -15   2    9.70   16.70
   0  15   2   74.49   17.50
   0 -15  -2   16.10   15.40
  -1  15   2   77.19   24.30
  -1 -15  -2  128.89   14.30
   1 -15   2  124.89   17.80
   1  15  -2  117.39   24.40
  -1 -15  -2  105.59   18.40
  -1 -15  -2  115.79   23.00
  -1  15   2   86.69   20.10
   1  15  -2  104.09   19.40
   1 -15   2  122.29   18.90
   1  15  -2  128.49   20.10
  -1  15   2   94.79   16.60
   1  15  -2  104.09   15.30
   1  15  -2   78.79   23.60
  -1 -15  -2   85.09   18.20
  -1  15   2  124.89   20.00
   1 -15   2  144.39   13.50
   1 -15   2  116.49   17.80
  -1 -15  -2   71.39   17.50
  -1  15  -2  137.29   18.00
  -1 -15   2  116.49   22.80
  -1 -15   2  120.39   15.00
  -1  15  -2   73.09   24.90
   1 -15  -2  116.99   19.60
  -1 -15   2  120.29   19.40
  -1 -15   2  115.39   18.00
  -1  15  -2   98.89   10.90
   1  15   2  108.39   22.40
   1  15   2   83.69   18.30
  -1 -15   2  118.39   19.00
   1  15   2  124.99   20.40
   1 -15  -2  113.59   17.20
  -1  15  -2   99.29   18.60
   1  15   2  113.69   13.40
   1  15   2   86.49   22.40
   2  15  -2   20.40   16.70
   2 -15   2   21.20   14.70
  -2 -15  -2   39.30   17.60
  -2  15   2   13.50   19.80
  -2  15   2   34.10   14.20
   2  15  -2    8.50   20.30
   2  15  -2   24.30   17.50
  -2  15   2   26.80   16.60
  -2 -15  -2   52.79   16.80
   2  15  -2   20.30   14.00
  -2 -15  -2   75.29   21.50
  -2 -15  -2   22.20    8.70
  -2 -15  -2   10.30   17.50
   2  15  -2   33.80   22.30
  -2  15  -2   39.20   16.30
   2  15   2    2.10   17.20
   2  15   2   17.80   15.80
  -2 -15   2   45.90   18.50
  -2 -15   2   11.50   10.20
   2  15   2   28.80   13.30
  -2 -15   2   27.40   17.00
   2 -15  -2   45.70   18.00
   2  15   2   30.40   20.60
   2  15   2   31.20   19.70
  -2 -15   2   37.60   20.10
  -2 -15   2   40.80   17.70
   2  15   2   45.10   18.30
  -2  15  -2   -0.40   14.30
   3  15  -2   58.19   23.80
  -3 -15  -2  113.69   22.00
  -3  15   2   52.59   22.80
   3  15  -2   61.59   19.70
  -3  15   2   80.69   17.10
  -3 -15  -2   68.39   23.30
   3 -15   2   66.19   17.70
  -3 -15  -2  104.59   24.30
   3  15   2   57.99   19.40
  -3 -15   2  117.79   25.40
  -3  15  -2   69.09   16.20
   3  15   2   54.99   23.90
   3  15   2   72.79   19.10
   3  15   2   80.59   23.80
  -3 -15   2   96.69   25.20
  -3 -15   2   89.49   21.80
   4 -15   2   50.29   19.10
   4  15  -2   28.20   19.10
   4  15  -2    1.80   23.50
  -4 -15  -2   21.60   19.50
  -4 -15  -2   57.59   19.90
  -4  15   2   38.70   15.40
  -4  15   2   35.30   23.30
  -4 -15  -2   15.00   22.90
  -4 -15   2   16.40   18.60
   4  15   2   67.69   24.80
  -4 -15   2   46.60   21.40
   4  15   2    0.60   19.10
   4  15   2   24.00   20.00
  -4  15  -2   63.29   15.40
   5  15  -2   90.49   29.90
  -5  15   2   20.50   14.70
  -5 -15  -2   15.80   21.00
  -5 -15  -2   22.80   21.50
   5 -15   2   41.40   20.40
   5  15  -2   10.80   22.40
  -5  15   2   66.59   28.10
  -5 -15  -2   17.60   26.50
   5  15   2   59.69   27.30
  -5 -15   2   -1.40   21.50
  -5 -15   2   44.80   21.90
  -5 -15   2   40.60   26.90
  -5  15  -2   29.40   14.50
   5  15   2   23.10   24.70
   0 -16   2   36.50   13.20
   0 -16   2   19.90   13.30
   0 -16   2   -4.70   14.20
   0  16  -2   16.20   22.40
   0  16  -2   55.49   20.70
   0  16  -2   57.09   16.50
   0 -16  -2   12.80   11.90
   0  16   2  -10.80   16.20
   0  16   2   21.80   15.40
   0  16  -2    2.00   12.30
   0  16   2   23.20   16.80
   0 -16  -2  -16.30   14.00
   0 -16   2   10.20   17.50
   0  16  -2   25.40   17.10
   0  16   2    0.50   20.10
   0 -16  -2   43.80   18.60
   1  16  -2   45.70   25.60
   1  16  -2  106.89   15.90
  -1  16   2   98.49   18.20
   1  16  -2  124.39   21.00
  -1  16   2   98.99   20.80
  -1 -16  -2  100.29   22.40
   1 -16   2  109.99   18.40
   1 -16   2  130.69   29.90
   1  16  -2   81.79   23.70
  -1  16   2   82.59   21.30
  -1 -16  -2   79.39   17.90
  -1 -16  -2  118.69   14.40
  -1 -16  -2  118.49   20.10
   1  16  -2   71.89   18.80
  -1  16   2   69.89   23.90
   1 -16   2  125.49   19.20
  -1 -16  -2   96.89   19.60
   1 -16   2  117.89   14.10
  -1 -16   2   90.29   14.80
  -1 -16   2   93.19   19.00
  -1  16  -2  141.79   20.80
   1  16   2   96.79   20.50
   1  16   2  120.89   26.20
   1  16   2  143.09   25.20
   1  16   2  113.19   13.60
   1  16   2   93.99   20.00
  -1 -16   2   66.59   22.40
   1 -16  -2  135.89   35.70
  -1  16  -2  119.79   18.30
   1 -16  -2   99.69   18.20
  -1  16  -2   66.39   24.80
  -1 -16   2  132.09   21.30
  -1  16  -2   77.19   31.30
  -1 -16   2  114.69   19.20
   2  16  -2   10.10   18.30
  -2  16   2    0.50   15.50
  -2  16   2   29.70   20.30
  -2 -16  -2   -1.90   18.40
   2 -16   2   41.50   15.60
  -2 -16  -2    1.00   16.50
   2  16  -2   40.40   22.20
  -2 -16  -2   15.10    9.00
   2  16  -2    4.20   13.90
   2  16  -2   -8.70   20.60
  -2 -16  -2   20.10   17.90
  -2 -16  -2   10.70   16.70
   2  16   2   27.20   21.70
  -2  16  -2   -1.60   15.40
  -2 -16   2   26.10   11.00
   2  16   2  -11.80   19.00
   2  16   2   41.80   19.20
  -2 -16   2   44.00   18.40
  -2 -16   2    9.80   17.80
   2  16   2   32.70   13.60
  -2 -16   2    8.00   19.30
   2  16   2  -10.10   16.80
  -2 -16   2   13.80   16.90
   3 -16   2    2.80   15.10
   3  16  -2    2.20   16.20
  -3 -16  -2   43.20   21.10
   3  16  -2    5.50   20.70
  -3 -16  -2   15.20   19.10
  -3  16   2  -11.10   14.80
  -3  16   2   -0.10   20.80
  -3 -16   2   -5.20   17.60
  -3  16  -2   -3.60   14.30
   3  16   2  -13.80   20.20
  -3 -16   2    3.00   20.30
   3  16   2    1.70   17.30
   3  16   2    4.20   15.90
  -4 -16  -2   41.60   21.10
   4 -16   2   36.50   18.10
  -4 -16  -2  -23.00   21.40
  -4  16   2   -0.50   14.80
  -4  16   2   13.90   23.40
   4  16  -2   15.80   20.20
   4  16  -2   32.90   25.40
  -4 -16  -2  -36.10   18.00
   4  16   2   10.70   18.70
   4  16   2   29.20   23.00
  -4 -16   2   41.00   20.80
  -4 -16   2   34.80   21.60
  -4  16  -2   14.40   15.10
   5  16  -2  -16.50   22.70
   5 -16   2   17.20   20.40
  -5 -16  -2   25.50   22.40
   5  16  -2    7.20   27.70
  -5 -16  -2  -15.30   24.50
  -5 -16  -2   26.20   22.10
  -5  16   2   -4.70   13.80
  -5 -16   2   20.50   21.00
   5  16   2   35.40   24.50
  -5 -16   2  -29.20   21.50
   5  16   2   16.20   25.30
  -5 -16   2   -2.70   25.20
   5 -16  -2   18.40   20.20
  -5  16  -2   19.20   14.60
   0 -17  -2    5.50   15.60
   0  17   2    3.10   20.50
   0  17   2  -23.20   26.80
   0 -17   2    4.90   13.10
   0  17  -2   22.40   15.70
   0  17   2   21.70   16.60
   0  17  -2   -2.70   16.50
   0  17  -2  -16.40   14.80
   0 -17   2   -2.20   15.60
   0  17  -2    5.20   22.80
   0  17   2    9.70   17.40
   0  17  -2   -4.20   22.70
   0 -17   2   28.50   14.00
   0 -17  -2   11.50   12.40
  -1 -17  -2   52.29   21.30
  -1 -17  -2   31.50   17.50
  -1 -17  -2   54.49   12.50
   1 -17   2   65.29   16.80
   1  17  -2   69.89   27.70
   1  17  -2   20.80   18.20
  -1 -17  -2   37.10   17.80
   1  17  -2   71.89   19.50
  -1  17   2  109.79   22.40
  -1  17   2    5.50   24.40
   1  17  -2   75.59   14.90
  -1  17   2   57.79   20.60
   1  17  -2   28.70   23.10
   1  17   2   55.39   11.90
  -1  17  -2   57.39   22.10
  -1 -17   2   96.09   20.80
  -1 -17   2   60.69   18.30
   1  17   2   40.30   24.20
   1  17   2   68.19   20.50
  -1 -17   2   45.40   21.50
   1  17   2   59.79   19.30
  -1 -17   2   37.20   13.30
  -1  17  -2   61.19   19.60
   1  17   2   78.19   23.10
  -1  17  -2   73.19   26.90
  -2 -17  -2   -3.30   20.20
   2  17  -2   13.90   14.00
   2  17  -2    5.40   22.00
  -2  17   2   11.90   17.80
  -2 -17  -2   26.20   19.60
  -2 -17  -2   20.00   18.20
   2  17  -2  -10.40   22.00
  -2  17   2   30.20   20.30
   2 -17   2    1.50   14.50
   2  17   2    3.50   19.90
  -2 -17   2   -9.00   10.30
   2  17   2    7.00   19.90
   2  17   2   -3.50   12.50
  -2  17  -2    4.90   16.90
  -2 -17   2   22.10   22.50
  -2 -17   2    2.10   18.00
  -2 -17   2   20.20   17.90
   3  17  -2   10.00   23.40
  -3  17   2  -27.40   20.10
   3  17  -2   43.40   19.80
  -3 -17  -2   20.60   22.00
  -3  17   2   17.60   17.30
  -3 -17  -2    5.00   18.70
   3 -17   2   41.20   17.80
  -3 -17   2   10.50   19.70
  -3  17  -2   34.50   16.90
   3  17   2   23.30   19.90
  -3 -17   2   16.40   21.60
   3  17   2   20.70   17.60
   3  17   2   15.70   23.40
  -4 -17  -2   57.69   22.30
  -4  17   2   28.40   25.70
  -4 -17  -2   17.00   20.80
  -4 -17  -2   15.60   24.50
  -4  17   2   50.59   19.30
   4  17  -2   20.60   21.80
   4  17  -2  -10.90   24.20
   4 -17   2    6.50   17.50
  -4 -17   2   -1.90   19.20
  -4 -17   2   39.40   20.50
   4  17   2  -12.80   23.90
  -4  17  -2   30.00   16.20
   4  17   2   23.10   19.20
  -5 -17  -2  -49.99   23.40
   5  17  -2    3.90   27.10
  -5 -17  -2   26.30   23.20
   5  17  -2   -1.60   22.30
  -5 -17  -2   10.40   23.90
   5 -17   2   -0.40   19.30
  -5  17   2   -3.10   15.70
   5  17   2  -30.80   24.20
   5  17   2  -26.70   21.10
  -5 -17   2   -5.90   26.20
  -5 -17   2   12.40   21.90
  -5 -17   2  -34.70   20.40
   5 -17  -2    7.20   19.50
  -5  17  -2   27.00   15.90
   0 -18   2   -4.70   12.70
   0  18  -2    7.20   17.80
   0  18   2   11.60   17.90
   0 -18   2   12.20   13.80
   0  18   2    8.30   23.80
   0 -18  -2  -11.00   15.90
   0  18  -2   33.40   17.90
   0 -18  -2    9.40   12.30
   0 -18   2    2.80   16.10
   0  18  -2   -3.10   24.00
   0  18   2  -10.40   16.80
   0 -18  -2  -22.60   14.40
  -1 -18  -2   46.50   12.70
  -1 -18  -2   15.50   17.70
  -1  18   2   57.89   26.60
   1  18  -2   -3.00   18.00
   1 -18   2    3.20   14.70
   1  18  -2   11.10   11.90
  -1 -18  -2    1.20   16.80
   1  18  -2   12.30   25.60
   1  18  -2   -4.70   17.40
  -1  18   2   -6.70   18.50
  -1  18  -2   19.50   18.70
   1  18   2   16.70   18.10
  -1 -18   2   40.00   19.50
  -1  18  -2  -17.80   24.20
  -1 -18   2   14.70   12.30
  -1 -18   2   25.60   16.30
   1  18   2   16.30   26.30
   1  18   2   14.50   18.70
   2  18  -2   90.09   29.60
  -2 -18  -2   84.79   23.10
  -2  18   2  135.29   23.60
  -2  18   2   63.29   23.10
   2  18  -2   99.99   19.40
  -2 -18  -2  111.19   26.90
   2 -18   2   71.49   19.00
   2  18   2  163.18   47.50
  -2 -18   2   73.99   14.20
  -2  18  -2   45.00   18.90
  -2 -18   2   32.00   20.60
   2  18   2   98.79   17.70
  -2 -18   2  100.89   22.80
   2  18   2   97.99   25.70
  -3 -18  -2   27.80   22.80
  -3 -18  -2  -11.80   18.10
  -3  18   2   47.40   20.20
   3  18  -2    0.40   24.40
   3 -18   2   16.30   17.20
  -3  18   2    6.00   22.90
   3  18  -2   -9.40   16.80
   3  18   2   -4.90   19.10
  -3 -18   2   21.50   21.10
  -3 -18   2  -16.70   20.60
  -3  18  -2    2.20   17.30
   3  18   2   35.70   24.70
   3  18   2   22.40   16.60
   4  18  -2   29.80   23.80
  -4 -18  -2  -12.00   20.50
  -4 -18  -2   47.90   25.70
  -4  18   2    7.50   18.50
   4  18  -2   -9.20   25.90
  -4 -18  -2   26.10   22.70
   4 -18   2    9.50   18.70
  -4  18  -2   26.70   17.50
  -4 -18   2   29.70   21.60
   4  18   2   -6.30   18.70
   4 -18  -2   28.50   19.50
  -4 -18   2   19.30   21.20
   4  18   2   23.50   26.50
  -5 -18  -2  -14.30   26.10
   5 -18   2   -4.50   19.20
  -5 -18  -2  -24.10   22.30
   5  18  -2  -31.00   27.80
  -5  18   2   -3.30   16.90
  -5 -18  -2  -11.00   22.70
   5  18  -2  -13.10   22.60
   5  18   2   30.20   30.50
  -5 -18   2    9.00   28.00
  -5 -18   2   -6.10   23.40
   5 -18  -2   43.40   22.60
  -5  18  -2   16.50   17.10
   5  18   2    6.00   23.50
  -5 -18   2   16.70   22.10
   0 -19  -2   11.50   16.50
   0 -19  -2   30.80   15.00
   0  19   2  -18.90   18.90
   0  19   2  -44.10   23.70
   0  19  -2   -3.00   18.40
   0 -19   2   27.90   15.70
   0  19  -2  -10.10   25.00
  -1 -19  -2   59.69   20.30
   1  19  -2   38.10   25.90
   1  19  -2  106.39   22.80
  -1  19   2   48.50   21.60
   1  19  -2   37.70   20.00
  -1  19   2   16.60   24.20
  -1 -19  -2   49.90   13.90
   1 -19   2   57.69   17.20
  -1 -19  -2   24.40   19.60
  -1 -19   2   31.50   14.20
  -1 -19   2   68.99   21.20
   1 -19  -2   50.79   16.10
  -1 -19   2   28.10   17.80
   1  19   2   60.29   22.50
  -1  19  -2   35.90   28.00
   1  19   2   56.89   20.10
   1  19   2   20.00   27.20
  -1  19  -2   41.20   21.00
   2 -19   2    5.30   15.90
  -2 -19  -2    2.50   19.30
   2  19  -2   -6.70   25.80
  -2  19   2    1.70   19.20
   2  19  -2   -6.10   14.10
   2  19   2  -12.40   23.30
  -2 -19   2  -18.20   18.40
  -2  19  -2   17.80   18.90
   3 -19   2   20.50   17.80
  -3  19   2  -41.30   16.90
  -3 -19  -2   21.10   21.10
   3  19  -2  -12.00   17.30
   3  19  -2   31.90   27.30
  -3 -19  -2   35.20   24.80
   3  19   2   10.30   17.30
  -3 -19   2    9.80   23.30
  -3  19  -2  -23.40   17.00
   3  19   2   -0.30   24.00
   3 -19  -2   -7.40   16.00
  -3 -19   2   10.70   20.80
  -4  19   2   15.40   18.90
  -4 -19  -2    4.60   22.30
  -4 -19  -2   31.00   25.50
   4 -19   2   21.50   19.70
  -4 -19  -2   55.89   24.20
   4  19  -2   13.00   21.50
   4  19  -2   -3.30   25.50
   4 -19  -2  -15.20   17.00
  -4 -19   2  -34.50   20.60
   4  19   2   24.40   21.00
  -4  19  -2   -0.60   17.00
   4  19   2   28.10   28.70
  -4 -19   2   46.70   24.50
   0  20  -2   24.40   26.40
   0  20   2    0.60   25.80
   0 -20  -2   -1.30   13.70
   0 -20   2   22.50   16.40
   0  20   2    1.00   20.40
   0  20  -2  -32.30   17.70
   0 -20  -2  -10.80   16.90
  -1 -20  -2  -12.30   19.00
  -1  20   2  -18.10   20.20
   1  20  -2    4.40   26.80
   1  20  -2  -12.60   19.50
   1  20  -2   19.70   20.80
   1 -20   2  -10.50   15.80
  -1 -20  -2  -26.50   21.10
  -1  20   2   11.60   27.40
  -1 -20  -2   18.80   13.30
  -1 -20   2    3.30   17.30
   1 -20  -2   25.10   16.90
   1  20   2   32.40   29.20
  -1 -20   2   -4.20   17.40
   1  20   2   28.00   21.10
  -1  20  -2   -7.90   27.50
  -1 -20   2    5.10   13.30
  -1  20  -2    1.30   19.70
   1  20   2   29.50   20.70
  -2  20   2   10.10   20.20
  -2 -20  -2   17.10   20.90
   2 -20   2    4.80   16.70
   2  20  -2   25.50   29.20
  -2  20  -2   -4.00   19.30
   2 -20  -2   29.00   17.30
  -2 -20   2   53.19   21.40
   2  20   2   23.60   27.30
   3  20  -2  -27.70   27.00
   3  20  -2   13.60   19.30
   3 -20   2    4.80   18.40
  -3  20   2   23.50   20.40
  -3 -20  -2   16.80   22.70
   3 -20  -2   -5.00   16.90
   3  20   2   11.30   25.60
  -3  20  -2   14.90   18.50
  -3 -20   2   45.20   24.40
   4 -20   2   75.69   22.90
  -4 -20  -2   68.39   28.80
  -4  20   2   75.49   22.60
  -4 -20  -2   68.49   25.40
   4  20  -2   24.70   23.40
   4  20  -2   48.80   31.90
  -4 -20  -2   97.39   45.10
   4  20   2   62.09   32.40
  -4 -20   2   73.59   26.10
   4 -20  -2   80.29   24.40
  -4  20  -2   70.09   21.00
   4  20   2   72.09   24.30
  -4 -20   2   44.40   26.20
   0  21   2   30.10   22.70
   0 -21  -2   21.70   18.20
   0  21  -2   53.49   22.80
   0 -21   2   38.40   17.00
   0  21  -2   17.20   26.20
   0 -21  -2   55.59   17.10
   0  21   2   30.90   27.30
   1  21  -2  -36.40   23.90
  -1  21   2    0.10   21.00
   1 -21   2  -16.70   15.90
   1  21  -2    8.50   20.90
  -1 -21  -2    3.10   13.60
  -1  21   2   32.90   28.70
  -1 -21  -2   46.40   21.40
   1  21   2    2.80   29.50
   1  21   2  -23.60   20.20
  -1  21  -2   14.40   27.90
  -1  21  -2   -7.60   19.60
  -1 -21   2   -2.20   13.40
   1 -21  -2   14.60   15.50
  -2 -21  -2  -28.60   20.50
  -2  21   2   22.00   22.00
   2 -21   2  -28.10   16.10
   2  21  -2   33.60   30.20
   2 -21  -2   13.20   17.80
   2  21   2   12.60   27.70
  -2  21  -2  -35.70   18.30
  -2 -21   2    7.60   20.90
   3 -21   2   22.80   19.10
  -3  21   2   10.60   21.00
  -3 -21  -2   35.60   25.00
   3  21  -2  -29.90   28.90
  -3  21  -2   53.29   21.80
   3 -21  -2  -15.60   17.00
  -3 -21   2   -0.40   23.50
   3  21   2    7.40   29.30
   4  21  -2    4.20   29.70
   4  21  -2    8.10   21.70
   4 -21   2    3.00   20.50
  -4 -21  -2  -18.30   23.20
  -4  21   2   24.90   22.10
  -4 -21  -2   74.59   30.50
  -4  21  -2   30.00   20.90
   4 -21  -2    1.70   19.60
  -4 -21   2   -5.00   26.70
   4  21   2  -39.70   25.40
  -4 -21   2   -8.90   22.40
   0  22  -2  -20.30   20.90
   0 -22  -2   16.60   16.10
   0  22  -2   20.30   28.80
   0 -22   2   -1.10   16.70
   0  22   2   -0.10   27.00
   0  22   2    3.30   21.60
  -1 -22  -2  -16.40   19.50
   1  22  -2  -11.20   28.00
  -1  22   2   29.00   23.70
  -1  22   2   11.90   27.60
  -1 -22  -2   27.80   15.20
   1 -22   2    8.10   17.50
   1  22   2  -35.40   29.80
  -1 -22   2   -0.20   15.20
   1 -22  -2    5.10   16.50
   1  22   2  -36.30   27.10
  -1  22  -2   -9.50   20.70
   2  22  -2   13.80   32.10
   2 -22   2   26.00   22.60
  -2  22   2  -21.20   20.00
  -2 -22  -2  -17.70   22.40
  -2 -22   2   37.80   23.50
  -2  22  -2    6.00   21.10
   2  22   2  -17.30   27.60
   2 -22  -2   21.50   18.70
  -3 -22  -2    8.50   24.80
   3 -22   2    5.10   19.20
  -3  22   2   35.40   23.40
   3  22  -2  -10.30   30.80
   3 -22  -2   37.00   20.40
   3  22   2  -32.90   27.90
  -3  22  -2    4.50   21.20
  -3 -22   2   40.50   26.40
   0 -23   2   10.30   17.40
   0  23   2   -5.20   23.10
   0  23  -2   55.79   25.40
   0 -23  -2   33.20   17.50
   0  23  -2   46.50   31.10
   0  23   2   31.60   29.40
  -1 -23  -2  -39.70   25.80
  -1 -23  -2   -1.10   15.30
   1  23  -2  -21.40   28.90
  -1  23   2   -9.70   22.70
   1 -23   2  -31.60   17.50
  -1  23   2    8.50   31.50
   1 -23  -2    0.50   17.50
  -1  23  -2  -48.80   21.00
  -1 -23   2   15.10   16.60
   1  23   2   12.50   29.60
   2 -23   2  -13.10   19.60
  -2  23   2   -1.70   23.70
  -2 -23  -2   -7.30   23.00
   2  23  -2  -24.30   30.70
   2 -23  -2   15.90   19.20
   2  23   2  -19.20   29.70
  -2  23  -2   28.60   23.30
   3 -23   2  -22.40   18.60
  -3 -23  -2   -5.40   25.20
  -3  23   2  -37.00   21.00
   3  23  -2  -31.20   33.60
  -3 -23   2  -31.90   23.90
   3  23   2  -44.10   30.30
   3 -23  -2    8.50   19.10
  -3  23  -2  -35.20   20.90
   0  24  -2   41.30   24.90
   0  24  -2   18.60   30.30
   0  24   2   35.70   25.60
   0 -24   2   35.60   20.10
   0  24   2   42.70   32.80
   0 -24  -2    2.40   18.10
   1  24  -2  -18.20   31.10
  -1  24   2   11.40   23.80
   1 -24   2  -26.60   18.40
  -1  24  -2    2.50   24.80
   1  24   2   25.20   31.50
  -1 -24   2   -0.60   16.40
   1 -24  -2  -21.30   15.80
  -2 -24  -2   27.70   25.70
   2 -24   2    4.10   20.60
   2  24  -2   -5.00   33.90
  -2  24   2  -17.80   22.60
  -2  24  -2   22.50   25.10
   2  24   2   32.70   35.90
   2 -24  -2   32.10   20.70
   3  24  -2    7.70   35.50
   3  24   2   -7.90   34.30
   0  25   2  -22.70   29.90
   0 -25   2   -6.40   18.70
   0  25  -2   19.60   35.50
   0 -25  -2   -1.40   18.40
   0  25  -2   19.40   26.60
   0  25   2   13.00   25.90
  -1  25   2  -45.60   23.80
   1 -25   2  -10.00   19.80
   1  25  -2   77.79   36.40
   1 -25  -2   14.90   19.80
  -1  25  -2  -13.00   24.50
   1  25   2   14.90   33.90
   2 -25   2  -21.20   20.50
   2  25  -2  -25.80   34.30
  -2  25   2   53.39   28.00
  -2  25  -2   58.39   27.80
   2  25   2  -32.80   33.90
   2 -25  -2    9.40   19.80
   0  26   2  -23.90   30.30
   0  26  -2  -13.50   26.10
   0 -26   2  -26.40   18.80
   0  26  -2   15.80   34.90
   0  26   2   -1.10   25.50
   0 -26  -2  -47.30   17.70
  -1  26   2    1.50   26.10
   1 -26   2   -4.60   20.20
   1  26  -2  -44.90   30.40
  -1  26  -2   -9.50   24.90
   1 -26  -2    9.50   19.70
   1  26   2    5.70   33.20
   0   0  -3   -2.40    4.70
   0   0   3    4.10    5.30
   0   0   3    3.30    5.30
   0   0  -3  -12.10    5.50
   0   0   3   -4.40    5.30
   0   0   3   -3.50    4.50
   0   0  -3    2.00    5.50
   0   0   3   -5.80    5.40
   0   0  -3   -1.50    5.90
   0   0   3   -3.40    4.00
  -1   0   3 2150.18   53.79
   1   0   3 2186.18   55.09
  -1   0  -3 2150.18   57.79
  -1   0   3 2176.78   56.79
  -1   0   3 2186.58   57.79
   1   0   3 2152.28   53.89
  -1   0  -3 2102.89   53.99
  -1   0   3 2124.19   54.99
  -1   0  -3 2155.48   55.19
   1   0  -3 2135.79   58.09
   1   0   3 2164.08   55.39
  -1   0  -3 2182.98   54.49
  -1   0   3 2123.09   54.39
   1   0  -3 2153.18   55.19
  -1   0   3 2184.18   55.29
  -1   0  -3 2142.19   55.59
   1   0  -3 2130.99   54.49
  -1   0   3 2143.69   53.29
   1   0  -3 2108.19   54.79
   1   0   3 2196.38   56.99
  -1   0  -3 2209.88   56.59
  -2   0  -3  163.78   11.30
  -2   0  -3  198.08   12.40
  -2   0   3  173.08    8.80
   2   0   3  195.88   15.70
   2   0   3  169.88   10.40
  -2   0   3  179.18   15.00
   2   0  -3  165.28   12.60
  -2   0   3  176.58    9.80
  -2   0  -3  217.08   20.20
  -2   0  -3  176.18   13.70
   2   0  -3  161.88   13.00
  -2   0   3  164.08   11.90
   2   0   3  186.08   12.80
   2   0  -3  180.38   10.90
   2   0   3  168.38   12.50
  -2   0  -3  176.38   10.70
  -2   0   3  227.28   18.30
  -2   0   3  149.29   16.30
  -2   0  -3  174.08   15.70
  -2   0   3  203.08   13.30
  -3   0   3  166.48   19.20
  -3   0  -3  208.98   15.60
  -3   0  -3  196.48   12.50
  -3   0   3  170.98   10.00
  -3   0  -3  157.28   21.50
  -3   0   3  147.89   19.80
  -3   0  -3  162.88   12.00
  -3   0   3  179.58   14.70
  -3   0  -3  179.68   12.40
  -3   0   3  170.98   11.20
  -3   0   3  202.08   11.50
   3   0   3  174.08   12.80
   3   0   3  153.68   15.40
   3   0   3  161.48   12.50
   3   0   3  178.18   11.30
  -3   0  -3  192.38   19.90
   3   0  -3  172.58   13.00
  -3   0  -3  182.18   14.20
  -3   0   3  174.88   11.90
   3   0  -3  172.58   16.50
   3   0  -3  177.08   11.10
  -4   0   3   48.20   11.00
  -4   0  -3   21.80    9.00
   4   0   3   56.59   17.50
   4   0   3   19.70    7.50
   4   0   3   33.90    7.60
  -4   0   3   24.90   17.30
   4   0  -3   47.70    6.80
  -4   0  -3   43.30   17.80
   4   0  -3   37.50   10.10
  -4   0  -3   27.60    7.80
  -4   0  -3   42.30    9.60
  -4   0  -3   38.20   21.10
   4   0  -3   56.99    7.80
  -4   0   3   23.70    6.40
   4   0  -3   40.20   14.70
  -4   0   3   40.00   16.70
  -4   0   3   33.70    7.30
  -4   0   3   24.60    7.70
  -4   0   3   35.20    9.10
   4   0   3   57.29    9.20
   4   0   3   40.50   12.90
  -4   0  -3   34.10   12.60
  -4   0  -3   43.10    9.40
  -4   0   3   67.29   20.10
   5   0  -3  165.88   25.10
  -5   0  -3  197.98   17.00
   5   0   3  185.68   21.50
   5   0   3  203.28   29.50
  -5   0   3  185.38   16.50
  -5   0   3  160.88   25.30
  -5   0   3  202.88   29.80
  -5   0  -3  182.28   20.30
  -5   0  -3  153.48   26.90
   5   0  -3  139.19   16.60
  -5   0  -3  127.79   28.90
  -5   0   3  203.88   30.30
  -5   0   3  160.38   17.30
   6   0   3   23.40   25.90
  -6   0  -3  -10.60   26.20
  -6   0   3   -5.40   23.10
   6   0  -3   36.00   23.60
   6   0  -3   32.70   23.60
  -6   0  -3   77.99   26.00
   6   0   3   59.59   18.90
  -6   0  -3   20.40   13.90
  -6   0   3   47.80   13.50
  -6   0   3   -3.70   21.00
   0  -1  -3   91.79    8.10
   0   1  -3   92.29    7.10
   0  -1   3   86.29    8.30
   0  -1   3   94.69    7.60
   0  -1  -3   81.39    7.40
   0  -1   3  101.69    7.60
   0  -1   3  122.39    8.30
   0   1  -3  122.69    9.50
   0   1   3  115.49    8.10
   0   1   3   81.09    7.50
   0   1  -3   92.99    7.90
   0   1   3   79.99    7.20
   0   1  -3   99.19    8.20
   0  -1   3   98.99    7.70
   0  -1  -3   96.99    7.30
   0  -1  -3   98.49    8.00
   0   1   3   86.29    8.70
   0  -1   3   89.39    6.20
   0   1   3   80.89    7.80
   0   1   3   96.99    7.60
   1  -1   3 1761.02   44.00
  -1   1   3 1632.24   42.10
  -1   1   3 1668.33   43.40
  -1   1   3 1712.43   43.50
   1   1  -3 1688.83   45.60
  -1  -1  -3 1717.53   47.70
   1   1  -3 1710.33   48.00
   1  -1   3 1768.32   46.40
  -1   1   3 1711.23   42.40
   1   1  -3 1738.73   45.30
   1   1  -3 1671.63   44.50
  -1   1   3 1674.23   47.30
   1  -1   3 1702.93   44.20
  -1   1   3 1639.44   46.90
  -1   1   3 1707.93   45.30
  -1  -1  -3 1629.14   45.80
  -1  -1  -3 1707.53   46.70
   1  -1   3 1667.83   44.30
   1  -1  -3 1759.02   44.00
  -1   1  -3 1751.42   47.90
   1  -1  -3 1698.33   44.60
  -1  -1   3 1712.03   44.90
  -1   1  -3 1709.33   43.80
   1   1   3 1708.23   46.60
  -1  -1   3 1727.13   48.10
  -1  -1   3 1720.63   44.30
   1   1   3 1761.12   43.40
  -1   1  -3 1710.53   45.10
   1   1   3 1713.93   45.80
  -1  -1   3 1734.33   44.60
  -1  -1   3 1732.83   47.10
  -1   1  -3 1707.73   44.00
  -1   1  -3 1735.13   45.90
  -1  -1   3 1745.93   46.70
  -1  -1   3 1727.43   46.30
   1  -1  -3 1740.23   47.40
  -1  -1   3 1692.43   45.20
   1   1   3 1770.62   47.40
  -1   1  -3 1722.03   45.10
   1  -1  -3 1710.73   44.20
  -2  -1  -3  749.73   23.20
   2  -1   3  718.23   22.60
  -2  -1  -3  696.23   30.10
  -2   1   3  693.13   21.40
  -2  -1  -3  708.83   32.60
   2   1  -3  733.63   27.60
  -2  -1  -3  726.13   23.50
  -2   1   3  724.93   25.80
  -2  -1  -3  724.63   24.00
  -2   1   3  633.84   29.30
   2   1  -3  702.63   23.30
  -2  -1  -3  694.93   23.00
   2   1  -3  709.33   25.00
   2  -1   3  717.03   27.50
  -2  -1  -3  758.32   25.90
   2  -1   3  686.23   22.30
  -2   1   3  728.53   29.40
  -2   1   3  746.73   21.30
   2  -1   3  707.43   22.60
  -2   1   3  734.13   30.20
   2  -1  -3  722.63   22.00
   2  -1  -3  733.03   21.00
  -2  -1   3  735.03   24.40
  -2   1  -3  699.03   22.50
   2   1   3  737.13   25.00
  -2   1  -3  711.23   23.40
  -2   1  -3  679.13   20.70
  -2  -1   3  685.33   22.40
  -2   1  -3  708.33   21.10
  -2   1  -3  729.33   23.60
  -2   1  -3  693.73   28.10
  -2  -1   3  720.43   24.30
  -2  -1   3  713.63   30.30
   2   1   3  716.93   21.00
   2   1   3  726.43   27.50
   2  -1  -3  713.23   25.60
  -2  -1   3  669.93   30.20
  -2  -1   3  714.63   21.50
  -2  -1   3  705.23   27.30
  -3   1   3  357.26   12.40
   3   1  -3  317.07   23.00
   3  -1   3  396.26   23.10
  -3  -1  -3  373.56   17.40
  -3  -1  -3  357.36   19.20
  -3   1   3  390.16   25.50
   3  -1   3  373.06   15.10
  -3  -1  -3  333.17   28.50
  -3   1   3  368.96   12.00
  -3   1   3  399.46   26.90
   3   1  -3  370.86   17.10
   3   1  -3  368.46   16.30
  -3  -1  -3  372.76   19.10
  -3  -1  -3  404.16   26.70
  -3   1   3  382.86   26.00
   3  -1   3  372.56   16.50
   3  -1   3  370.06   15.60
  -3   1   3  364.46   13.60
  -3  -1  -3  342.97   16.90
   3   1  -3  385.16   18.60
  -3   1   3  363.36   20.60
  -3   1   3  377.96   13.90
  -3  -1  -3  409.36   17.70
  -3   1  -3  335.07   16.70
  -3   1  -3  406.26   19.70
   3   1   3  390.76   22.50
  -3  -1   3  379.96   16.70
  -3  -1   3  361.76   16.40
  -3  -1   3  346.87   19.20
   3  -1  -3  373.56   14.70
  -3  -1   3  386.26   27.90
  -3  -1   3  341.97   15.00
  -3   1  -3  383.26   15.60
   3   1   3  366.96   18.10
  -3  -1   3  376.86   23.90
   3   1   3  367.16   14.80
  -3   1  -3  317.77   28.10
   3  -1  -3  362.76   21.80
  -3  -1   3  374.86   27.10
  -3  -1   3  394.96   17.90
   3   1   3  375.26   17.60
  -3   1  -3  380.86   14.50
  -3   1  -3  392.66   26.10
   3  -1  -3  376.16   13.10
  -3   1  -3  389.66   15.10
   4   1  -3    8.00    8.40
  -4  -1  -3   28.90   12.20
   4  -1   3   -0.20   10.60
   4  -1   3    2.60    7.80
  -4   1   3   -7.90   16.00
  -4  -1  -3   11.30    7.90
  -4   1   3   -5.00    6.90
  -4   1   3    4.30   16.90
  -4  -1  -3    2.70    8.60
   4   1  -3    5.80   13.30
   4  -1   3    6.70    5.90
  -4   1   3   -8.00   15.10
  -4   1   3    6.40    6.10
  -4  -1  -3    0.00   18.40
  -4  -1  -3    3.00    8.90
   4   1  -3   -1.20    7.90
   4  -1   3   -0.60    5.80
  -4   1   3   11.10   10.10
  -4  -1  -3    4.30    9.40
   4   1  -3   11.00    6.70
  -4   1  -3    3.40    6.60
  -4   1  -3    3.80   16.10
  -4   1  -3    7.20    7.70
  -4  -1   3   -1.10    7.40
  -4  -1   3   46.00   18.60
   4   1   3   -5.40    6.40
   4  -1  -3    2.10    8.10
   4   1   3    3.60   14.90
   4   1   3    7.20   11.00
   4   1   3    6.50    7.80
  -4  -1   3  -12.50    8.60
  -4  -1   3   38.30   18.00
  -4  -1   3   -4.40    8.90
   4   1   3   -7.90    7.20
  -4  -1   3    8.40   17.40
  -4   1  -3  -13.40   10.10
  -4   1  -3   -6.40   19.00
  -4  -1   3    4.90    7.50
  -4  -1   3    2.20    6.80
   4  -1  -3  -13.30   11.10
  -4   1  -3    6.70    7.80
   5  -1   3   12.90   17.90
  -5  -1  -3   -4.00    7.80
  -5   1   3   -3.30   20.60
  -5   1   3   18.70   20.90
   5   1  -3   -3.80   16.60
  -5   1   3   10.00   11.80
  -5   1   3   -4.70   18.50
  -5  -1  -3    0.20   21.90
  -5   1   3  -16.20    8.20
  -5   1   3   12.50    9.70
  -5  -1  -3   -8.40   12.60
  -5  -1  -3    0.00   18.60
  -5  -1  -3   18.00   11.40
   5  -1   3   14.50   14.20
  -5   1  -3   -1.40    9.90
   5   1   3   30.60   20.20
  -5  -1   3   16.10   19.30
  -5  -1   3   -2.10   11.00
  -5   1  -3   14.70   14.20
  -5   1  -3   24.50   20.30
   5  -1  -3   27.90   16.90
   5   1   3   19.60   13.60
  -5   1  -3   12.50   22.30
  -5  -1   3   12.50   20.20
  -5  -1   3  -11.20   18.70
   5  -1  -3   10.60   10.20
   6   1  -3   21.70   21.70
  -6  -1  -3   10.40   13.60
  -6   1   3   18.70   11.50
   6  -1   3   15.20   23.20
  -6   1   3   25.60   24.70
   6   1  -3   19.00   23.70
  -6  -1  -3   -2.70   22.00
   6  -1   3   44.60   17.60
  -6   1   3   -5.00   20.30
  -6  -1  -3  -18.90   24.10
   6  -1  -3   19.00   23.60
  -6  -1   3    3.50   23.80
   6  -1  -3   31.50   21.70
  -6   1  -3   -0.80   11.90
  -6   1  -3  -15.90   26.00
  -6   1  -3   22.10   22.90
   6   1   3    1.10   16.80
   6   1   3   19.00   23.20
  -6  -1   3   30.70   13.90
  -6  -1   3  -20.70   20.50
   0  -2  -3   63.59    7.40
   0  -2  -3   38.50    6.90
   0   2   3   36.10    7.10
   0   2  -3   38.90    7.20
   0   2   3   35.50    5.00
   0   2   3   29.50    7.60
   0   2  -3   22.90    8.50
   0  -2  -3   32.50    7.00
   0   2   3   41.20    6.00
   0   2   3   51.59    7.30
   0  -2   3   51.59    7.40
   0  -2   3   41.50    7.20
   0   2   3   42.60    7.20
   0  -2   3   30.60    7.90
   0   2  -3   38.50    6.70
   0  -2  -3   39.80    7.80
   0   2  -3   26.90    8.00
   0  -2   3   32.80    7.10
   0   2  -3   50.29    8.20
   0   2   3   34.10    8.30
  -1  -2  -3  288.77   17.20
   1   2  -3  272.07   17.20
   1  -2   3  315.67   13.50
  -1   2   3  288.17   10.70
   1   2  -3  312.17   13.20
  -1   2   3  282.37   15.00
   1  -2   3  289.77   13.00
   1   2  -3  317.77   17.00
  -1   2   3  290.67   10.80
  -1  -2  -3  310.57   16.30
   1   2  -3  321.97   16.20
  -1   2   3  292.67   17.00
  -1  -2  -3  293.47   14.10
  -1  -2  -3  301.87   17.90
  -1   2   3  314.87   12.90
  -1   2   3  299.07   12.50
   1  -2   3  304.17   13.60
  -1   2   3  296.97   15.90
   1   2  -3  305.47   14.90
   1  -2  -3  282.47   12.80
   1  -2  -3  285.27   14.50
  -1   2  -3  294.27   13.30
   1   2   3  314.07   15.80
  -1  -2   3  275.87   18.10
  -1   2  -3  298.57   13.30
   1   2   3  307.77   11.20
  -1   2  -3  301.57   12.20
   1   2   3  311.57   16.70
   1   2   3  298.47   14.00
  -1  -2   3  276.67   15.90
  -1   2  -3  287.07   16.40
  -1   2  -3  286.17   11.70
   1   2   3  315.27   17.10
  -1   2  -3  282.87   13.90
   1   2   3  331.77   16.20
  -1  -2   3  289.37   15.20
  -1  -2   3  275.47   16.10
  -1  -2   3  280.17   14.20
   1  -2  -3  308.57   12.60
   2   2  -3  180.68    9.70
   2   2  -3  172.98   17.20
  -2   2   3  181.48    9.10
  -2  -2  -3  194.78   13.00
  -2  -2  -3  177.38   16.20
  -2   2   3  191.38   15.10
  -2   2   3  186.18   17.50
  -2   2   3  158.08   15.70
   2   2  -3  199.28   14.00
  -2  -2  -3  173.88   12.50
  -2  -2  -3  181.48   14.20
   2  -2   3  166.38   11.00
  -2  -2  -3  186.18   12.30
   2   2  -3  179.28   13.40
   2  -2   3  169.28   11.10
  -2   2   3  176.28    9.10
  -2  -2  -3  154.48   18.30
   2   2  -3  194.28   15.10
   2  -2   3  154.18   11.70
  -2   2   3  193.98   17.30
   2  -2  -3  179.88    9.90
   2   2   3  172.98   14.20
   2  -2  -3  187.28    9.20
  -2   2  -3  183.28   15.00
  -2   2  -3  199.88    9.50
  -2   2  -3  196.18   18.60
   2   2   3  143.89   15.30
  -2  -2   3  176.08   17.60
  -2  -2   3  188.98   15.60
  -2  -2   3  210.98   14.70
  -2  -2   3  185.38   11.80
  -2   2  -3  167.58   11.30
  -2   2  -3  153.68   12.20
   2   2   3  170.58   12.90
  -2   2  -3  185.68    8.80
  -2   2  -3  166.28   12.70
  -2  -2   3  192.38   12.70
  -2  -2   3  203.38   14.20
   3  -2   3   79.29    9.70
  -3   2   3   74.89   12.70
   3   2  -3   57.59   10.30
  -3  -2  -3   58.89   15.80
   3   2  -3   75.69   14.00
   3  -2   3   87.79    7.40
   3   2  -3   60.09    8.20
  -3  -2  -3   72.89   10.10
  -3   2   3   68.59   16.40
   3   2  -3   70.29    9.40
  -3  -2  -3   61.69    9.50
  -3  -2  -3  109.99   19.80
  -3  -2  -3   45.40   10.00
  -3   2   3   63.29   15.60
  -3   2   3   70.29   14.90
   3  -2   3   68.89   12.20
  -3  -2  -3   66.89   10.10
  -3  -2  -3   72.49   10.50
   3  -2   3   70.09    6.90
  -3  -2   3   77.39    9.50
   3   2   3   46.30   10.00
   3   2   3   58.29   11.70
  -3  -2   3   55.99    8.40
  -3   2  -3   72.69   11.40
  -3   2  -3   63.39    7.40
   3   2   3   62.59   14.30
   3   2   3   56.39    6.40
  -3  -2   3   65.49   13.10
  -3   2  -3   60.79   18.20
  -3  -2   3   48.60    9.50
  -3   2  -3   68.19    6.70
  -3   2  -3   48.50   14.50
  -3  -2   3   81.69   17.40
  -3   2  -3   74.19    6.70
   3   2   3   79.49   10.40
  -3  -2   3   48.10    9.40
  -3  -2   3   78.29   16.90
  -4   2   3   17.60   11.50
  -4   2   3   23.00    6.10
  -4  -2  -3   28.30   10.30
  -4  -2  -3   15.30   19.50
   4  -2   3   23.40   13.30
   4   2  -3    7.50    9.50
  -4  -2  -3   17.70   17.40
  -4   2   3   35.60   18.10
  -4   2   3   26.50   17.90
   4   2  -3   29.90   15.00
  -4  -2  -3   20.00    9.70
  -4   2   3   15.40   16.40
  -4  -2  -3   33.70    9.40
  -4  -2  -3   30.90   10.90
   4   2  -3   31.40    9.10
   4  -2   3   35.50    9.40
  -4   2   3   28.20    5.70
   4   2  -3   24.40    8.50
   4   2   3   43.80   12.90
  -4  -2   3   42.90   18.80
  -4   2  -3   16.20    7.50
  -4   2  -3   19.50    7.90
   4   2   3   25.40   17.10
  -4  -2   3   34.00    9.60
  -4  -2   3    8.10   13.70
  -4   2  -3   -1.60   17.90
   4   2   3   28.20    9.90
   4   2   3   28.40    6.70
  -4   2  -3   27.10   12.80
  -4  -2   3   39.50   18.90
  -4  -2   3   19.50   10.40
  -4  -2   3   34.30    9.70
  -4   2  -3   42.70   17.40
   4  -2  -3   22.30   12.90
  -4  -2   3    4.20    7.90
  -4  -2   3   26.20    9.60
   4   2   3   23.10    9.20
   5  -2   3   41.70   15.90
  -5  -2  -3   58.49   15.80
  -5  -2  -3   24.80   12.60
  -5   2   3   33.40   22.00
   5   2  -3   30.50    8.80
  -5   2   3   18.20    9.30
   5   2  -3   45.40   21.50
  -5  -2  -3    8.60   22.20
  -5   2   3   41.10   13.90
  -5  -2  -3    5.30   20.10
  -5   2   3   61.79   22.50
   5  -2   3   41.90   20.80
   5   2  -3   34.70   19.90
  -5   2   3   48.90    9.20
  -5   2   3   32.10   19.50
   5  -2   3   33.40   11.10
  -5   2  -3   41.70   11.90
   5  -2  -3   44.20   18.00
   5   2   3   39.40   14.80
   5  -2  -3   10.40   12.10
  -5   2  -3   24.00    9.80
  -5  -2   3   40.50   21.10
  -5   2  -3   37.60   20.20
  -5  -2   3   41.20    8.60
  -5   2  -3   45.20   24.30
  -5  -2   3   15.40   20.60
  -5   2  -3   28.20   14.40
   5   2   3   26.90   21.40
  -6   2   3   19.70   10.80
  -6  -2  -3    0.10   25.70
   6   2  -3   25.00   23.90
   6  -2   3   -5.60   23.80
   6  -2   3   45.70   18.00
  -6   2   3   30.30   23.60
  -6   2   3   53.69   25.30
  -6  -2  -3   35.90   15.40
   6   2  -3   58.99   23.70
  -6  -2  -3   16.00   23.90
  -6   2  -3   38.80   12.40
   6  -2  -3   45.80   21.50
  -6  -2   3   64.09   26.50
  -6  -2   3   32.90   14.40
   6  -2  -3   39.50   24.70
   6   2   3    0.30   24.40
  -6   2  -3   62.79   28.30
   6   2   3   23.80   26.40
  -6  -2   3    6.10   21.40
  -6   2  -3   22.60   23.10
   0  -3  -3   33.70    7.90
   0   3   3   48.50    6.70
   0  -3   3   42.60    7.40
   0   3  -3   41.90    7.90
   0   3  -3   29.10    8.50
   0  -3  -3   35.00    8.90
   0   3  -3   41.20   10.70
   0  -3  -3   30.30    7.60
   0   3  -3   48.80    8.80
   0   3   3   33.60    6.70
   0  -3   3   43.80    5.50
   0   3   3   32.90    7.70
   0  -3  -3   33.50    6.70
   0  -3   3   33.70    7.40
   0   3   3   37.20    8.60
   0  -3  -3   50.39    5.80
   0   3   3   31.30    9.40
   0   3   3   41.70    8.00
   0   3  -3   29.90    7.30
   0  -3   3   37.70    8.10
   0  -3   3   23.30    8.50
   1   3  -3 2195.58   55.89
  -1  -3  -3 2156.08   57.29
   1   3  -3 2187.48   59.29
   1  -3   3 2206.68   56.29
  -1  -3  -3 2120.39   57.69
  -1   3   3 2101.89   54.79
  -1   3   3 2170.88   53.89
  -1   3   3 2155.68   53.79
   1  -3   3 2171.58   55.49
   1  -3   3 2181.18   56.89
  -1   3   3 2218.98   57.89
  -1   3   3 2168.88   59.59
  -1   3   3 2139.49   55.09
   1   3  -3 2258.27   60.39
   1   3  -3 2179.58   58.99
   1   3  -3 2143.59   57.49
  -1  -3   3 2077.49   58.99
  -1   3  -3 2160.58   54.69
   1   3   3 2236.88   59.29
  -1   3  -3 2179.78   58.09
   1   3   3 2131.79   59.19
   1   3   3 2158.88   56.99
  -1  -3   3 2142.39   57.99
   1  -3  -3 2154.98   54.89
  -1  -3   3 2168.88   57.99
   1   3   3 2240.88   52.99
   1   3   3 2174.28   59.59
   1  -3  -3 2120.79   55.49
  -1  -3   3 2222.08   56.19
  -1   3  -3 2147.09   55.69
  -1  -3   3 2137.19   58.99
  -1  -3   3 2149.78   57.09
  -1   3  -3 2161.78   54.79
  -1   3  -3 2210.38   56.69
   1  -3  -3 2202.08   56.39
   1   3   3 2249.18   58.29
  -1   3  -3 2195.88   54.59
  -2   3   3   33.80   12.20
  -2   3   3   27.70   12.50
  -2  -3  -3   51.79   12.60
   2  -3   3   32.70    6.10
  -2  -3  -3   33.30    8.20
   2   3  -3   33.30    8.60
  -2   3   3   31.20   10.50
  -2   3   3   26.00   10.90
   2   3  -3   37.30   10.60
   2  -3   3   38.20    6.10
  -2  -3  -3   33.10    9.40
   2   3  -3   38.50   11.70
  -2  -3  -3   35.80    9.00
  -2   3   3   33.00    4.70
   2  -3   3   19.90    7.60
   2   3  -3   30.10    5.20
   2   3  -3   38.10   10.50
  -2  -3  -3   33.10   14.90
  -2  -3   3   28.60    7.90
  -2   3  -3   31.40    6.60
  -2   3  -3   36.50    5.10
  -2   3  -3   16.60   13.20
  -2   3  -3   33.00    8.70
  -2  -3   3   32.90    7.30
   2   3   3   40.00   10.40
  -2  -3   3   34.80    9.90
   2   3   3   33.20    9.60
  -2   3  -3   44.80    7.00
  -2  -3   3   42.70    8.60
   2   3   3   27.60    9.40
  -2  -3   3   42.00   13.20
  -2   3  -3   38.70    5.40
  -2  -3   3   25.10    8.40
   2  -3  -3   30.90    5.00
  -2  -3   3   43.30   11.30
   2   3   3   41.60   12.30
   2  -3  -3   38.60    5.30
  -3   3   3   10.40   10.20
  -3  -3  -3    9.20   13.40
  -3  -3  -3   15.50    8.60
   3   3  -3   17.00   11.10
   3  -3   3   -0.80    6.70
   3  -3   3    2.10    4.30
  -3  -3  -3    6.40   14.70
   3   3  -3   -3.10    5.70
   3   3  -3   -2.60    8.50
  -3   3   3    9.10   12.80
  -3  -3  -3   23.80    9.30
   3   3  -3   -1.90    7.20
  -3  -3  -3   -4.90    8.10
  -3   3   3   12.90   12.80
  -3  -3  -3    4.00    8.50
  -3  -3  -3   -4.90    7.40
  -3   3   3   -6.10   12.00
   3  -3   3    5.10    4.70
  -3  -3   3   -3.50   12.80
  -3   3  -3   11.50   15.80
   3   3   3  -16.30   11.70
   3   3   3   17.00    9.10
   3   3   3    1.90    9.20
   3   3   3   11.30    8.60
  -3   3  -3   16.00   12.20
  -3   3  -3   -0.20    5.30
  -3  -3   3  -20.20   12.40
  -3   3  -3   13.20    4.50
  -3  -3   3    8.50    7.00
  -3   3  -3    9.80    5.70
  -3   3  -3   -3.70    8.30
  -3  -3   3    0.80    8.70
  -3   3  -3    7.40    4.70
   3   3   3   10.10    4.40
  -3  -3   3   28.10   11.40
  -3  -3   3   13.50    8.00
  -3  -3   3    3.90    7.20
  -3  -3   3   -5.80    7.90
  -4   3   3   87.09   18.80
   4   3  -3   69.39   12.60
  -4  -3  -3  124.79   24.40
   4   3  -3   62.99   10.80
   4  -3   3   80.79   11.90
  -4   3   3   99.39   20.80
  -4   3   3  105.59   20.70
  -4  -3  -3   51.19   19.60
  -4  -3  -3   81.89   13.90
   4   3  -3   89.99   11.10
   4  -3   3   98.79   16.40
  -4  -3  -3   76.29   12.90
  -4   3   3   58.89   14.10
  -4  -3  -3  102.39   13.80
  -4  -3  -3   90.49   13.50
  -4  -3  -3   87.69   12.00
   4   3  -3   78.19   17.60
  -4   3  -3  102.09    9.40
  -4   3  -3   93.29   23.10
   4   3   3   87.19   12.20
  -4  -3   3   38.50   18.90
  -4   3  -3   95.79    8.60
  -4   3  -3   92.79   19.70
   4   3   3   55.19   12.10
  -4  -3   3   75.99   16.60
  -4  -3   3   90.29   12.20
  -4  -3   3   89.59   12.10
  -4  -3   3  104.49   14.40
  -4  -3   3   70.79   20.60
   4   3   3  108.49   16.00
   4   3   3  106.69   21.50
  -4   3  -3   59.29   13.70
  -4  -3   3   71.89   11.80
  -4  -3   3   81.59   10.90
   4  -3  -3   54.69   14.60
  -5   3   3   88.19   24.30
  -5   3   3  147.19   19.90
  -5   3   3  156.58   10.40
  -5   3   3  113.09   23.90
  -5  -3  -3  165.58   27.50
   5  -3   3  104.79   14.90
  -5   3   3  127.99   25.00
  -5  -3  -3   99.29   27.80
  -5  -3  -3  170.58   21.30
   5   3  -3  115.99   25.90
  -5  -3  -3  141.19   18.10
   5  -3   3  135.39   20.50
   5   3  -3  156.78   25.60
  -5   3  -3  152.98   20.00
   5   3   3  128.19   19.50
  -5  -3   3  172.88   26.70
   5  -3  -3  157.58   18.00
  -5  -3   3  154.98   27.90
   5   3   3  119.89   25.70
  -5   3  -3  163.48   14.50
  -5   3  -3  152.88   12.90
   5  -3  -3  141.19   22.40
  -5   3  -3  146.59   25.10
  -5   3  -3  197.48   31.60
   6   3  -3   -9.90   20.70
  -6   3   3   10.90    9.70
  -6  -3  -3  -16.00   14.50
   6  -3   3   46.20   23.70
  -6  -3  -3   20.80   26.20
   6  -3   3   26.10   18.10
  -6   3   3  -11.60   21.20
   6   3  -3   42.30   24.00
  -6  -3  -3   23.50   24.80
  -6   3   3   54.59   24.10
   6   3   3  -50.19   21.00
  -6  -3   3   -7.90   25.10
  -6   3  -3   -3.40   24.60
  -6   3  -3   18.20   11.00
   6  -3  -3   47.80   19.80
  -6  -3   3   -2.50   22.00
   6  -3  -3   25.70   23.20
  -6  -3   3   14.40   14.20
  -6   3  -3    0.00   22.30
   0   4   3   -8.70    9.50
   0  -4  -3   -4.90    7.50
   0   4   3   -8.40    8.70
   0  -4  -3    8.30    5.20
   0  -4   3   -8.10    5.40
   0   4  -3  -12.80    7.30
   0  -4   3   -0.90    8.70
   0   4   3   -2.60    7.70
   0   4  -3  -14.80    8.80
   0  -4   3    1.40    7.20
   0   4   3   -0.30    6.40
   0  -4   3    0.70    6.40
   0   4  -3   -2.20    7.40
   0   4   3   -1.60    7.20
   0   4   3   -1.70    6.30
   0   4  -3    7.40   11.10
   0  -4   3    1.60    7.20
   0  -4  -3   -2.50    7.50
   0   4  -3    0.20    7.30
   0  -4  -3   -0.50    9.20
  -1   4   3  219.48   16.30
   1   4  -3  200.38   16.80
  -1   4   3  200.48   10.90
   1  -4   3  219.28   13.70
  -1   4   3  216.78   13.10
  -1   4   3  167.48   12.00
  -1  -4  -3  214.28   15.50
  -1   4   3  207.98   11.20
  -1  -4  -3  214.88   15.30
  -1   4   3  215.98   16.00
  -1  -4  -3  211.08   15.60
   1  -4   3  208.88   12.50
  -1  -4  -3  213.88   15.40
   1  -4   3  191.08   12.90
   1   4  -3  204.78   13.30
   1   4  -3  190.98   15.20
   1   4  -3  202.88   15.90
   1   4  -3  215.98   16.90
  -1   4  -3  206.08   12.30
   1   4   3  201.48   15.00
   1   4   3  230.58   16.10
  -1  -4   3  222.08   12.80
  -1   4  -3  205.78   15.50
   1  -4  -3  226.58   11.50
  -1  -4   3  213.88   15.60
  -1   4  -3  200.58   14.20
   1   4   3  226.98   16.10
  -1   4  -3  217.58   11.80
  -1  -4   3  202.38   14.00
  -1   4  -3  218.38   11.80
  -1  -4   3  223.28   15.90
  -1   4  -3  202.18   15.00
   1  -4  -3  166.38   11.50
  -1   4  -3  183.48    9.70
   1   4   3  213.28    9.10
  -1  -4   3  220.28   14.90
   1   4   3  233.18   16.40
   1  -4  -3  209.38   12.00
   1   4   3  211.28   16.80
   2  -4   3   53.59    9.60
  -2  -4  -3   37.30   12.80
   2   4  -3   54.89    6.70
  -2  -4  -3   47.80   15.20
  -2   4   3   31.10    5.20
   2   4  -3   47.70    9.70
  -2  -4  -3   61.89   10.70
   2  -4   3   47.30    6.90
   2  -4   3   41.10    6.50
  -2  -4  -3   55.69   10.90
   2   4  -3   51.09   11.70
  -2  -4  -3   49.80   11.80
  -2   4   3   35.60   11.40
  -2   4   3   31.40   11.60
  -2   4   3   50.09   14.40
  -2   4   3   58.39   11.40
   2   4  -3   35.20   12.20
   2   4  -3   44.50   11.10
  -2   4   3   51.99    5.60
   2   4   3   39.80   12.50
  -2   4  -3   62.39   13.50
  -2  -4   3   31.20   10.90
  -2   4  -3   41.40    7.30
  -2  -4   3   40.70    7.30
  -2   4  -3   53.39   10.50
  -2   4  -3   58.89    6.10
  -2  -4   3   35.20    9.40
  -2   4  -3   41.00    6.70
   2   4   3   43.40   11.70
  -2  -4   3   38.10    9.40
  -2  -4   3   47.10   10.80
   2  -4  -3   58.59    6.30
  -2  -4   3   49.20   14.10
  -2   4  -3   51.09    5.70
   2   4   3   40.60   10.30
   2  -4  -3   42.60    5.40
   2   4   3   40.70   10.50
  -2  -4   3   31.60    9.40
  -3   4   3   39.70   11.80
  -3  -4  -3   27.30   10.70
  -3  -4  -3   35.10    9.70
  -3  -4  -3   39.90    9.50
   3   4  -3   24.20    6.30
  -3   4   3   23.50   13.20
  -3   4   3   17.20   14.20
   3   4  -3   16.20   12.00
  -3  -4  -3   32.10   10.30
   3   4  -3   15.30   13.70
  -3   4   3   21.60   13.10
  -3  -4  -3   34.00    9.70
   3   4  -3   20.90   10.60
   3  -4   3   15.10    8.20
  -3  -4  -3    3.20   15.80
  -3  -4  -3   25.70   14.20
   3   4  -3   34.30    9.20
   3   4   3   48.60   14.70
   3   4   3   33.70   11.20
  -3  -4   3   26.80    7.20
  -3   4  -3   32.20    5.90
  -3  -4   3   14.10    9.90
  -3   4  -3    2.00   12.00
  -3  -4   3   19.10   10.10
  -3   4  -3   28.00    5.00
  -3  -4   3   28.80   12.20
  -3   4  -3   23.10    4.60
  -3  -4   3   31.60    9.40
  -3  -4   3   22.20   15.00
  -3  -4   3   23.80    8.60
   3   4   3   45.90   11.50
  -3   4  -3   34.10   16.80
   3   4   3   61.19   11.10
  -3   4  -3   31.50   10.10
  -4  -4  -3   92.89   23.70
   4  -4   3  133.89   18.50
  -4  -4  -3  121.09   15.70
  -4   4   3  152.78   18.60
  -4   4   3  104.39   21.50
   4   4  -3  147.99   24.00
  -4  -4  -3  123.09   14.10
   4   4  -3  143.49   14.50
   4   4  -3  133.09   20.90
  -4  -4  -3  130.69   22.20
  -4   4   3  118.89   22.00
  -4  -4  -3  120.89   15.80
  -4  -4  -3  166.58   17.30
  -4   4   3  111.49   21.00
   4  -4   3  140.09   15.10
   4   4  -3  128.49   12.60
   4   4  -3  137.29   16.10
  -4   4  -3  117.59   16.30
  -4  -4   3  104.69   13.70
   4   4   3   97.19   15.60
   4   4   3  118.99   15.50
  -4  -4   3  141.99   16.50
  -4   4  -3  164.18   21.60
  -4  -4   3  134.39   12.10
  -4   4  -3  146.29    9.90
  -4  -4   3  120.09   14.10
  -4  -4   3  153.68   19.60
  -4   4  -3   93.59   22.50
   4   4   3  100.79   20.30
  -4  -4   3  118.19   23.10
   4   4   3   96.79   13.70
  -4   4  -3  133.69   10.20
   5  -4   3   45.50   18.30
  -5   4   3   77.39   23.20
   5   4  -3   88.29   24.20
  -5   4   3   92.79   22.90
  -5  -4  -3   66.99   27.50
   5  -4   3   60.69   12.80
  -5  -4  -3   74.19   23.10
   5   4  -3   54.89   21.40
  -5   4   3   42.80   16.40
  -5  -4  -3   75.69   16.10
  -5   4   3   52.39   20.90
  -5  -4   3   89.09   20.70
   5   4   3   50.59   23.40
  -5   4  -3   45.10   20.90
  -5   4  -3   63.69   10.00
  -5  -4   3   40.30   21.70
  -5   4  -3   74.09   17.00
   5  -4  -3   72.59   14.40
  -5   4  -3   69.49   10.70
   5  -4  -3   89.99   19.30
   5   4   3   90.39   18.60
  -5   4  -3   90.29   27.10
  -6  -4  -3  -23.20   20.70
  -6  -4  -3   30.80   17.30
  -6  -4  -3  -12.90   25.20
   6  -4   3   46.20   18.70
  -6   4   3   43.80   23.90
   6   4  -3    9.00   23.60
  -6   4   3  -28.20   23.20
   6  -4   3   39.60   22.80
   6   4  -3    8.70   23.30
  -6   4   3    3.30    8.70
  -6   4  -3  -11.80   25.40
   6   4   3    3.50   24.70
  -6  -4   3  -11.70   24.00
   6  -4  -3    8.10   18.60
  -6   4  -3   21.70   10.90
  -6  -4   3    9.40   14.50
  -6   4  -3   33.10   24.40
  -6  -4   3    4.90   21.90
   6  -4  -3   15.60   23.20
   0   5   3    5.20    8.30
   0   5  -3   13.20   12.00
   0  -5   3   24.30   10.30
   0   5   3   18.60    8.20
   0  -5  -3   35.30    5.90
   0  -5  -3   35.40    9.10
   0   5   3   31.00   12.00
   0  -5   3   40.20    9.30
   0   5  -3   13.30    8.50
   0   5   3    9.20   10.10
   0  -5  -3   29.70   10.50
   0   5  -3   13.80   10.10
   0  -5   3   24.50    7.60
   0   5   3   17.20    8.90
   0   5  -3   18.50    8.50
   0  -5  -3   21.20    8.80
   0   5   3   21.50    9.00
   0   5  -3    8.40    8.10
   0  -5   3   15.90    8.10
  -1   5   3    7.60    7.70
  -1   5   3   19.90    7.00
  -1   5   3   15.70    6.30
  -1   5   3    3.30   10.10
  -1  -5  -3   17.70   10.90
   1   5  -3    8.10    8.20
   1   5  -3   13.90   10.10
   1  -5   3   24.90    8.40
   1  -5   3    5.10    7.50
  -1  -5  -3    9.50    9.00
   1   5  -3    9.60    8.70
   1   5  -3   19.70    9.30
  -1   5   3   11.20    7.10
   1  -5   3   18.10    7.10
  -1   5   3    7.40    9.80
   1   5  -3    8.30   11.10
  -1  -5  -3   11.10    9.30
   1   5   3   13.60    5.60
  -1  -5   3    5.10    6.80
  -1  -5   3    6.40    8.70
  -1   5  -3   12.80    6.90
  -1  -5   3   23.50   10.60
   1  -5  -3   15.60    8.30
  -1  -5   3   13.50    9.20
   1   5   3    6.10    9.70
   1   5   3   14.40    8.90
  -1   5  -3    9.20    6.90
  -1  -5   3    7.50    9.60
  -1   5  -3   -1.80    6.30
   1   5   3   27.00   10.70
   1  -5  -3   11.90    5.20
  -1   5  -3   10.10   10.10
  -1   5  -3   15.70    8.20
   1   5   3   11.40    9.00
   1  -5  -3   17.20    6.90
  -1   5  -3   19.10    8.40
   1   5   3   10.50   10.30
  -2   5   3   91.89   15.20
   2   5  -3   94.49   14.10
   2   5  -3   69.89   12.70
   2  -5   3  102.69    8.40
  -2  -5  -3   69.09   12.30
  -2  -5  -3   85.49   16.20
  -2  -5  -3   83.19   14.80
  -2   5   3   81.49   14.00
   2  -5   3   97.29   11.80
   2  -5   3   85.39    8.10
  -2   5   3  111.99   12.80
  -2  -5  -3   88.69   13.90
   2   5  -3   86.99   14.40
  -2   5   3   95.69    7.40
   2   5  -3   90.99   11.70
   2   5  -3   88.79    8.30
  -2   5   3   96.59    7.20
  -2   5  -3   90.69    9.10
   2   5   3   95.89   12.70
  -2   5  -3   90.79   11.50
   2   5   3  109.19   14.40
  -2   5  -3   85.99    8.20
   2   5   3   69.89   12.10
  -2   5  -3  101.29    7.70
  -2  -5   3   96.49   11.00
   2  -5  -3   88.99    6.80
  -2  -5   3   75.79   12.60
  -2  -5   3   75.39   15.60
  -2   5  -3  116.69   15.20
  -2  -5   3   86.69   13.00
   2   5   3   91.19   15.30
  -2  -5   3   71.19   11.40
  -2   5  -3   72.89    7.50
   2  -5  -3   92.19    7.90
  -3  -5  -3    9.60    9.10
   3   5  -3    5.90   12.60
  -3  -5  -3   31.20   11.50
  -3  -5  -3   56.59   10.70
   3  -5   3   25.90    9.40
  -3   5   3   12.40   12.60
  -3   5   3   27.20   14.30
   3   5  -3    9.60    7.00
  -3  -5  -3   18.80   16.50
  -3  -5  -3   21.90   14.90
  -3   5   3   37.90   13.20
   3   5  -3   37.00   13.40
  -3   5   3   23.50   12.10
  -3  -5  -3   31.60   11.20
   3   5  -3   27.30    9.70
   3   5  -3   35.90   11.80
  -3  -5   3   37.50   12.70
  -3  -5   3   16.60    6.90
   3   5   3   12.60   10.90
   3   5   3   23.20   11.20
  -3  -5   3   11.50    9.60
  -3  -5   3   16.90    9.40
  -3   5  -3   26.50    5.10
   3   5   3   29.10   10.60
  -3  -5   3   11.30    8.50
  -3  -5   3    8.50   14.70
  -3   5  -3   21.80    4.90
  -3   5  -3   13.50   15.00
  -3   5  -3   18.90   10.40
  -3   5  -3   31.60   11.80
   3   5   3   31.30   14.60
  -4  -5  -3  133.19   16.70
  -4   5   3  115.99   21.40
   4   5  -3   82.49   19.80
   4   5  -3  132.29   12.80
  -4  -5  -3  106.89   14.60
   4   5  -3  124.59   14.90
  -4  -5  -3   60.69   22.80
  -4   5   3  150.38   22.70
  -4  -5  -3  110.79   22.10
  -4  -5  -3  127.59   16.20
  -4   5   3  107.69   21.50
   4   5  -3  137.09   16.80
   4   5  -3  109.89   23.00
   4  -5   3  135.69   15.90
  -4  -5  -3  106.69   16.10
  -4   5   3  143.79   19.80
   4   5   3  124.39   15.50
  -4   5  -3  170.38   21.20
  -4  -5   3  101.79   14.80
   4   5   3  111.39   17.80
  -4  -5   3  144.19   24.40
  -4   5  -3  143.29    8.80
  -4  -5   3  109.69   14.20
   4   5   3  153.88   17.60
  -4   5  -3  113.89   16.40
  -4  -5   3  116.19   19.00
   4   5   3  110.29   22.20
  -4  -5   3  113.69   10.90
  -4   5  -3  141.19    9.50
  -4   5  -3  154.68   24.80
  -5   5   3  106.49   24.20
  -5   5   3   68.39   22.60
   5   5  -3   60.89   23.00
  -5   5   3   69.19   18.50
  -5  -5  -3   45.60   25.20
  -5  -5  -3   65.39   17.90
  -5   5   3   86.49   23.00
   5   5  -3   57.09   22.10
   5  -5   3   53.79   13.30
  -5  -5  -3   51.09   16.00
   5  -5   3   12.50   16.30
  -5   5  -3   85.89   22.20
  -5   5  -3   69.49   25.50
  -5   5  -3   69.39   10.30
  -5  -5   3   62.89   25.00
   5   5   3   51.79   24.00
  -5  -5   3   63.69   15.80
   5   5   3   62.79   17.60
  -5   5  -3   87.59   17.60
   5  -5  -3   52.29   17.50
  -5   5  -3   78.69    9.60
  -5  -5   3   39.10   19.00
  -6   5   3  -16.70   21.50
  -6   5   3  -10.00   21.70
  -6   5   3   15.90   21.50
  -6  -5  -3   39.30   26.20
   6   5  -3    7.50   22.50
   6   5  -3  -12.50   20.70
   6  -5   3   27.70   18.50
  -6  -5  -3   20.90   16.80
   6  -5   3  -36.60   19.10
  -6  -5  -3    1.90   25.10
  -6  -5   3   22.80   23.60
   6   5   3   42.10   26.30
  -6  -5   3   22.70   15.80
   6  -5  -3   -2.10   17.50
  -6  -5   3   62.49   26.70
  -6   5  -3  -40.30   23.60
   6  -5  -3   40.90   21.60
  -6   5  -3    6.60    9.70
  -6   5  -3   -4.40   21.40
   0  -6   3   49.00   10.70
   0  -6   3   72.99   10.00
   0  -6  -3   38.20   10.30
   0   6   3   57.09   13.30
   0  -6   3   61.59    9.10
   0  -6   3   37.20   11.00
   0   6  -3   54.79   14.20
   0  -6   3   57.19    7.30
   0   6  -3   60.69   10.10
   0  -6  -3   55.49   10.30
   0  -6  -3   70.39    6.80
   0   6   3   70.09   10.50
   0   6   3   61.89   10.60
   0   6  -3   46.70    9.60
   0   6  -3   59.19   10.20
   0   6   3   59.09   11.60
   0   6  -3   47.30   11.90
   0   6   3   47.60   10.10
   0   6   3   70.19   10.10
  -1  -6  -3  383.76   20.70
   1   6  -3  413.86   24.30
  -1   6   3  409.96   19.30
   1   6  -3  352.66   21.10
  -1  -6  -3  392.76   24.80
   1   6  -3  411.46   19.70
  -1  -6  -3  386.36   21.20
  -1   6   3  383.66   17.50
  -1  -6  -3  417.56   22.00
   1  -6   3  375.96   18.40
   1  -6   3  393.96   19.20
  -1   6   3  345.17   20.50
  -1   6   3  400.46   17.10
   1   6  -3  441.66   25.40
  -1   6   3  388.06   17.20
   1   6  -3  394.96   20.50
   1  -6   3  351.96   18.40
  -1   6  -3  411.36   17.40
   1   6   3  384.36   21.30
  -1  -6   3  402.16   17.00
   1   6   3  388.86   23.50
   1   6   3  398.56   15.40
  -1  -6   3  387.76   21.00
   1   6   3  408.36   22.50
  -1   6  -3  388.16   17.50
   1  -6  -3  406.26   13.50
  -1   6  -3  323.47   21.60
  -1   6  -3  402.86   18.00
  -1   6  -3  413.36   20.30
  -1   6  -3  405.26   18.10
   1   6   3  397.36   25.00
   1   6   3  414.46   21.10
   1  -6  -3  379.96   17.60
   1  -6  -3  400.16   19.80
  -1  -6   3  418.96   23.40
  -1  -6   3  397.26   20.50
  -1  -6   3  420.96   21.60
  -2   6   3    8.50    6.00
  -2   6   3   17.70    5.10
  -2   6   3    7.90    5.70
  -2  -6  -3   19.30   13.90
  -2   6   3   10.70    5.20
   2   6  -3   17.80    9.70
  -2  -6  -3    7.40   10.10
  -2   6   3   10.50   12.70
   2  -6   3   -4.20    8.50
   2   6  -3   -5.60    7.20
  -2  -6  -3    5.50   12.70
  -2  -6  -3   -4.30   11.00
   2  -6   3    0.30    6.40
   2   6  -3   -9.70   10.80
  -2   6   3   17.50   11.50
   2  -6   3   -1.60    6.30
   2   6  -3    9.40   11.40
  -2   6   3   13.00    8.60
  -2  -6  -3    4.90    9.40
   2   6  -3  -12.40   10.00
  -2   6  -3   17.60    6.30
  -2   6  -3   16.80    8.20
  -2  -6   3   23.40   10.90
  -2  -6   3   20.00    9.50
  -2   6  -3   12.60    7.70
  -2  -6   3   20.80   10.40
   2   6   3   -9.00   10.10
  -2   6  -3   18.90   11.50
  -2  -6   3    6.00   10.90
   2   6   3   -2.90    8.60
   2   6   3   -7.90   10.90
   2   6   3   -1.90    9.70
  -2   6  -3   15.00    6.50
  -2  -6   3    3.50    7.90
   2   6   3   17.70   11.80
   2  -6  -3    6.20    6.50
   2  -6  -3    4.40    5.30
  -2   6  -3    2.30    6.50
  -3  -6  -3   70.69   14.20
  -3  -6  -3   70.09   12.10
  -3  -6  -3   58.09   11.50
  -3  -6  -3   60.79   16.30
  -3  -6  -3   42.10   17.50
   3   6  -3   65.09   15.10
   3   6  -3   80.29   16.80
   3   6  -3   68.19   14.20
  -3  -6  -3   58.29   12.80
  -3   6   3   47.20   13.40
  -3   6   3   69.89   15.20
  -3   6   3   42.50   15.70
   3   6  -3   55.79    9.10
   3   6  -3   52.09   11.70
  -3   6   3   64.99   14.80
   3  -6   3   59.69   12.00
  -3  -6   3   41.80   13.60
  -3  -6   3   74.19    8.20
  -3  -6   3   79.59   12.70
  -3   6  -3   58.99   16.90
  -3   6  -3   61.19    6.70
   3   6   3   97.39   18.70
  -3  -6   3   37.90   16.00
  -3  -6   3   81.19   13.20
   3   6   3   48.10   12.60
   3   6   3   63.79   14.20
  -3   6  -3   60.59   13.50
   3   6   3   61.69   12.50
  -3  -6   3   67.59   12.80
  -3   6  -3   67.29    6.80
  -4   6   3    6.60   14.80
   4   6  -3    5.90   16.10
   4   6  -3   36.10   12.30
  -4  -6  -3   21.90   10.90
  -4  -6  -3    3.70   12.10
  -4  -6  -3   22.40   18.60
   4   6  -3   11.50   17.10
  -4   6   3    7.30   15.50
  -4  -6  -3   40.00   13.00
  -4   6   3   11.20   15.70
  -4   6   3    9.70   16.10
   4   6  -3    7.60   10.70
   4  -6   3   17.50   10.90
  -4  -6  -3   18.00   19.70
  -4  -6  -3   21.80   13.70
   4   6   3   25.00   13.10
   4   6   3    2.50   11.70
  -4  -6   3    2.10   17.50
  -4  -6   3   12.50   11.60
  -4   6  -3   20.40    6.80
  -4   6  -3   18.00   15.20
  -4   6  -3   19.60   19.00
  -4  -6   3   16.90   12.40
  -4  -6   3    7.40   14.50
  -4  -6   3   36.90   11.50
  -4   6  -3   18.90    6.10
   4   6   3    1.50   18.20
  -5  -6  -3  133.69   20.10
  -5   6   3  116.09   21.80
   5  -6   3  126.79   21.60
  -5  -6  -3  128.49   19.90
  -5   6   3  128.59   24.20
   5   6  -3  103.89   26.00
   5   6  -3   83.89   23.00
  -5   6   3  137.99   25.30
   5  -6   3  100.39   16.00
  -5   6   3  127.99   26.50
  -5  -6  -3   94.59   27.90
  -5  -6   3  111.79   19.00
  -5   6  -3  118.69   22.80
  -5  -6   3  131.79   22.70
  -5   6  -3  140.99   10.90
  -5   6  -3  134.39   11.40
   5   6   3  122.99   20.50
  -5   6  -3   64.99   25.40
   5   6   3  132.39   27.30
  -5  -6   3  162.48   29.30
   6   6  -3   51.99   25.40
  -6   6   3   26.80   24.20
  -6  -6  -3  115.29   31.90
  -6  -6  -3   67.79   27.60
  -6   6   3   22.20   18.50
   6   6  -3   93.99   27.80
  -6  -6  -3   55.99   19.60
   6  -6   3   48.70   21.10
  -6   6   3   29.90   24.00
  -6  -6   3   57.79   18.60
   6  -6  -3   23.60   19.00
  -6   6  -3   50.09   23.40
   6   6   3   64.99   29.10
  -6  -6   3   45.90   25.90
   6  -6  -3   37.60   22.70
  -6   6  -3   41.70   10.40
  -6   6  -3   65.39   29.10
   0  -7   3  248.58   19.30
   0  -7   3  221.28   13.20
   0  -7  -3  226.38   10.70
   0   7   3  242.68   19.90
   0   7  -3  219.58   20.50
   0   7  -3  255.87   17.20
   0   7   3  246.58   17.80
   0  -7  -3  221.58   15.60
   0  -7   3  218.78   16.40
   0   7  -3  226.78   18.10
   0   7   3  224.28   16.10
   0  -7   3  244.58   17.40
   0   7   3  230.58   15.50
   0  -7   3  220.88   15.40
   0   7  -3  234.88   16.40
   0   7   3  321.67   20.70
   0  -7  -3  220.48   15.80
   0   7  -3  201.78   15.10
   0  -7  -3  196.68   17.20
   0   7   3  215.88   17.80
  -1   7   3  474.85   20.40
   1   7  -3  469.25   23.70
  -1   7   3  514.25   21.10
   1   7  -3  480.65   24.50
  -1   7   3  450.45   22.40
   1   7  -3  499.35   22.50
  -1  -7  -3  473.95   22.60
  -1  -7  -3  486.15   24.40
   1  -7   3  488.15   21.20
   1  -7   3  462.65   21.60
   1   7  -3  478.85   27.50
  -1   7   3  499.95   26.70
  -1   7   3  450.65   24.30
   1   7  -3  518.65   27.80
   1  -7   3  482.15   22.60
  -1  -7  -3  438.86   23.50
  -1   7   3  463.05   20.40
  -1  -7  -3  476.45   28.00
  -1  -7   3  449.76   18.70
  -1   7  -3  459.75   19.90
   1  -7  -3  485.55   20.30
  -1  -7   3  448.96   23.30
   1   7   3  482.05   24.10
   1   7   3  514.25   27.40
   1  -7  -3  475.25   22.70
  -1   7  -3  438.96   24.00
   1   7   3  499.95   25.20
  -1   7  -3  480.35   21.00
  -1  -7   3  454.35   23.30
  -1   7  -3  483.65   20.40
  -1  -7   3  430.16   25.70
  -1   7  -3  493.65   23.90
   1   7   3  463.95   24.70
   1   7   3  470.25   18.40
   1   7   3  435.96   27.40
  -1  -7   3  471.95   23.70
  -2   7   3   26.90    7.50
   2  -7   3    5.80    9.20
   2  -7   3   11.30    6.90
   2  -7   3   21.30    7.00
  -2  -7  -3    6.70   11.40
  -2   7   3   12.20    6.50
   2   7  -3   11.00   10.20
  -2  -7  -3   28.90   12.80
  -2   7   3   -4.90   10.80
   2   7  -3   13.60    7.50
  -2   7   3   19.60    6.30
  -2  -7  -3    5.50   12.50
   2   7  -3    7.30    8.90
  -2  -7  -3    8.00   13.40
  -2   7   3   13.70    6.50
  -2  -7  -3   14.70   10.00
  -2   7   3   21.80   13.20
   2   7  -3   27.10   12.30
  -2   7   3   21.40    8.70
   2   7  -3   19.90   11.80
   2   7  -3   20.80   12.60
   2  -7  -3   25.70    6.30
   2   7   3   34.70   13.10
  -2  -7   3   17.60   13.30
  -2   7  -3    4.70   10.40
   2  -7  -3   20.70    7.80
  -2   7  -3    7.80    7.30
  -2  -7   3   18.60    7.80
  -2  -7   3   13.90   10.30
  -2   7  -3   16.40    6.80
  -2   7  -3    4.10    7.40
  -2  -7   3   25.70   12.00
   2   7   3    8.10   11.10
  -2   7  -3   28.90    7.20
   2   7   3   22.90    9.80
  -2  -7   3    8.20   10.90
   2   7   3   33.80   13.30
  -2  -7   3   -0.20    9.80
   2   7   3   19.90   10.70
  -2   7  -3    2.20    8.30
  -3  -7  -3   62.99   12.30
   3  -7   3   52.69   12.50
  -3  -7  -3   56.19   18.20
   3   7  -3   46.50   11.70
  -3  -7  -3   50.59   16.60
  -3   7   3   69.29   16.00
   3  -7   3   58.09    6.40
   3   7  -3   40.50   15.20
   3   7  -3   75.39   10.30
   3  -7   3   64.89    6.40
  -3   7   3   49.99   13.30
   3   7  -3   57.29   15.50
  -3   7   3   31.70   15.90
  -3  -7  -3   46.40   14.30
  -3  -7  -3   56.99   14.10
   3   7  -3   51.39   15.30
  -3  -7   3   49.50    7.40
  -3   7  -3   58.29   12.40
   3   7   3   72.09   15.00
  -3   7  -3   57.89   16.80
  -3  -7   3   69.59   15.30
  -3  -7   3   62.19   17.80
  -3   7  -3   57.99    7.70
  -3  -7   3   61.69   13.80
   3   7   3   68.09   13.60
  -3   7  -3   59.19    7.60
  -3   7  -3   60.29    8.00
   3   7   3   50.19   16.40
   3   7   3   92.19   16.30
  -3  -7   3   68.79   13.90
  -3  -7   3   55.39   12.30
  -4   7   3   53.39   17.80
  -4   7   3   58.69   17.20
  -4  -7  -3   68.79   14.90
   4   7  -3   98.29   22.40
   4  -7   3   64.69   14.00
  -4  -7  -3   60.09   22.50
  -4  -7  -3   75.39   17.00
  -4   7   3   56.09   17.70
  -4  -7  -3   92.09   22.20
  -4   7   3   29.20   18.70
   4   7  -3   51.49   18.70
  -4  -7   3   72.49   21.10
  -4   7  -3   54.09    7.70
   4   7   3   68.19   16.50
  -4   7  -3   56.99    8.30
  -4   7  -3   60.69   20.60
  -4  -7   3   56.39   15.50
  -4  -7   3   58.79   17.40
   4   7   3   46.60   19.20
  -4   7  -3   58.89   16.20
  -4  -7   3   71.19   15.40
   5  -7   3   20.80   13.00
  -5  -7  -3  -11.70   20.50
   5  -7   3   -9.00   16.30
   5   7  -3   19.30   20.70
  -5  -7  -3   24.80   23.50
   5   7  -3   49.80   21.60
  -5  -7  -3  -12.90   15.10
  -5   7   3    3.30   20.00
  -5   7   3  -11.80   18.50
  -5   7   3   38.00   20.60
  -5  -7  -3    7.30   15.00
  -5   7   3   -6.90   16.60
  -5  -7   3  -14.60   19.70
  -5   7  -3   -1.10   21.60
   5   7   3   27.50   21.90
  -5   7  -3    1.00    7.90
  -5   7  -3    7.50    7.60
  -5  -7   3   26.20   17.80
  -5   7  -3   -8.50   17.20
  -5  -7   3    4.30   14.00
   5   7   3   21.60   16.90
  -6   7   3  -21.60   20.90
  -6   7   3  -46.00   16.70
  -6  -7  -3    9.30   18.20
   6  -7   3    9.20   20.00
   6   7  -3    2.30   22.70
   6   7  -3   17.80   23.40
  -6  -7  -3   -4.80   25.70
  -6   7   3   -8.40   21.30
  -6  -7  -3    0.00   23.60
   6  -7  -3   -8.00   18.70
   6  -7  -3   25.30   18.70
  -6  -7   3  -22.20   20.70
  -6   7  -3   15.00   22.20
  -6   7  -3   -0.90   25.10
  -6   7  -3   -5.50    8.70
   6   7   3   29.80   25.80
  -6  -7   3    2.80   15.70
  -6  -7   3  -50.49   18.90
   6  -7  -3   -3.30   18.10
   0  -8  -3  489.45   27.30
   0  -8   3  489.45   21.20
   0  -8  -3  506.15   25.00
   0   8   3  486.05   24.30
   0  -8   3  518.95   24.00
   0   8   3  508.75   29.10
   0  -8   3  540.35   19.40
   0  -8   3  430.56   26.40
   0   8   3  474.45   23.50
   0   8  -3  502.05   27.80
   0  -8   3  485.55   22.40
   0   8  -3  464.85   22.10
   0   8  -3  514.55   31.70
   0   8  -3  495.35   22.90
   0   8   3  441.66   22.60
   0   8   3  486.35   27.40
   0   8   3  521.15   26.80
   0   8  -3  500.55   23.60
  -1   8   3  173.08   15.20
   1   8  -3  190.68   16.20
  -1   8   3  159.48   13.30
   1   8  -3  176.48   18.90
  -1   8   3  139.59   13.40
   1   8  -3  154.08   18.70
  -1  -8  -3  195.98   19.40
  -1   8   3  176.48   16.90
  -1  -8  -3  169.78   16.60
   1  -8   3  179.68   13.80
   1   8  -3  155.68   15.70
  -1  -8  -3  187.28   16.90
  -1   8   3  162.78   18.00
   1  -8   3  180.58   15.20
   1  -8   3  184.78   14.90
   1   8  -3  164.88   15.20
  -1   8   3  191.58   17.00
  -1  -8  -3  182.88   15.70
  -1   8  -3  217.98   16.50
   1   8   3  175.38   18.70
   1   8   3  145.09   16.80
  -1  -8   3  184.88   16.90
  -1  -8   3  180.38   13.10
   1   8   3  177.68   16.50
  -1   8  -3  188.48   13.30
   1  -8  -3  180.58   15.50
  -1   8  -3  185.88   16.20
  -1  -8   3  181.18   16.50
   1  -8  -3  169.58   13.70
   1   8   3  165.18   16.30
   1   8   3  165.58   12.60
  -1  -8   3  169.18   15.70
  -1   8  -3  182.48   14.10
  -1  -8   3  157.38   17.80
  -1   8  -3  179.58   16.10
   1   8   3  178.98   18.40
  -2  -8  -3   39.10   13.80
   2   8  -3   13.40   10.80
   2   8  -3   41.60   13.70
  -2  -8  -3   36.90   13.70
   2  -8   3   24.20   10.40
   2  -8   3   40.20    8.80
   2   8  -3   25.70    9.70
  -2  -8  -3   40.30   14.10
   2   8  -3   20.10   12.30
  -2  -8  -3   27.30   12.50
   2  -8   3   33.10    8.10
  -2   8   3   14.90    7.60
   2   8  -3   -7.70   12.70
  -2   8   3   35.80    7.80
  -2   8   3   19.30   12.40
   2   8  -3   27.90    9.10
  -2   8   3   32.60    8.10
  -2  -8  -3   26.70   11.00
  -2   8  -3   39.80   10.10
  -2  -8   3   24.10   13.60
   2  -8  -3   24.00    8.60
   2   8   3    2.20   12.90
   2   8   3   21.70   10.50
  -2  -8   3   34.30   11.60
   2   8   3   10.40   12.30
   2   8   3   25.30   11.80
   2   8   3   30.00   12.80
   2  -8  -3   29.20    7.30
  -2   8  -3   30.60    9.00
  -2   8  -3   38.90    8.30
  -2   8  -3   22.00    7.60
  -2  -8   3   26.20   10.90
  -2   8  -3   14.50   10.80
  -2  -8   3   20.50   12.60
  -2  -8   3   28.90    9.00
  -3  -8  -3  134.79   19.00
  -3   8   3  137.49   19.70
  -3  -8  -3  180.28   16.90
  -3  -8  -3  106.39   20.00
   3   8  -3  182.78   21.10
  -3   8   3  162.78   10.60
  -3   8   3  139.59   16.20
   3   8  -3  134.59   20.80
   3   8  -3  126.29   19.20
   3   8  -3  131.69   13.40
   3  -8   3  175.78   18.40
  -3  -8  -3  161.68   23.30
  -3   8   3  132.49   20.50
   3   8  -3  155.08   16.70
   3  -8   3  143.19   10.40
  -3   8   3  149.39    9.80
  -3  -8  -3  118.79   17.60
   3  -8   3  123.99    9.10
   3   8   3  163.48   17.70
   3   8   3  167.78   20.60
  -3   8  -3  144.99   20.50
  -3  -8   3  120.89   16.70
  -3  -8   3  182.08   20.10
   3   8   3  142.59   17.50
  -3   8  -3  142.39   11.10
  -3  -8   3  131.69   18.40
  -3   8  -3  152.68   11.10
  -3   8  -3  153.58   11.40
  -3   8  -3  167.18   15.70
   3   8   3  127.39   21.00
  -3   8  -3  155.28   11.40
  -3  -8   3  150.58   10.80
  -4  -8  -3   22.90   15.80
  -4  -8  -3   56.79   15.30
  -4   8   3   43.60   16.90
  -4  -8  -3   15.60   18.60
  -4  -8  -3   41.90   21.70
   4   8  -3   19.10   17.50
  -4   8   3   30.60   19.30
  -4   8   3   36.90   17.40
   4   8  -3   51.89   18.60
   4  -8   3   43.70   13.60
  -4  -8   3   24.50   14.60
  -4  -8   3   48.70   16.30
  -4   8  -3   54.49    8.40
   4   8   3   54.69   20.60
  -4   8  -3   47.70   19.90
   4   8   3   55.39   16.30
  -4   8  -3   54.19    8.70
  -4   8  -3   13.30   14.10
  -4  -8   3   71.99   21.80
  -5   8   3   78.39   24.90
   5   8  -3  111.09   24.90
  -5   8   3   74.89   22.50
  -5  -8  -3  117.19   29.90
  -5  -8  -3   95.29   26.70
   5  -8   3   66.59   15.90
  -5  -8  -3  115.19   21.10
   5   8  -3   84.69   24.90
  -5  -8  -3   83.49   20.20
  -5  -8   3   82.89   26.00
  -5  -8   3   77.79   21.20
   5   8   3   79.79   19.30
   5   8   3   71.79   25.90
  -5   8  -3   90.59   26.20
  -5   8  -3   70.59    9.60
  -5   8  -3  110.29   22.00
  -5   8  -3   80.49   10.60
   5  -8  -3   51.89   18.60
  -5  -8   3   72.19   18.50
  -6  -8  -3   -5.00   25.50
   6  -8   3  -12.30   19.50
  -6  -8  -3  -15.10   23.80
  -6   8   3  -36.30   18.20
  -6  -8  -3    8.30   18.40
   6  -8   3   -3.60   13.90
   6   8  -3   27.70   25.20
   6   8  -3    9.00   22.20
  -6   8   3  -10.00   22.60
  -6   8  -3   20.40   25.20
  -6  -8   3   17.70   25.30
   6  -8  -3   -1.60   16.80
   6  -8  -3   -6.60   17.40
   6   8   3  -11.40   25.50
  -6   8  -3    5.80    9.00
  -6  -8   3    1.80   16.40
  -6  -8   3  -26.10   20.60
   0  -9  -3   66.39   11.30
   0  -9   3   73.39   12.70
   0   9   3   53.79   16.60
   0  -9   3   56.79    9.00
   0   9  -3   45.50   16.90
   0  -9   3   63.99   11.20
   0   9   3   61.79    5.70
   0   9   3   48.30   12.20
   0  -9   3   57.79   13.60
   0   9   3   53.49   14.10
   0  -9  -3   56.19   13.80
   0  -9   3   48.20   11.10
   0   9  -3   46.40   10.60
   0   9  -3   57.99   12.00
   0   9  -3   66.69   15.20
   0   9   3   35.30   12.60
   0   9  -3   58.29   12.40
   0  -9  -3   54.59   12.60
   0   9   3   53.59   12.10
   0   9   3   45.20   13.90
  -1  -9  -3  191.08   15.90
   1   9  -3  178.28   16.50
   1  -9   3  177.18   15.80
  -1  -9  -3  187.68   17.70
  -1  -9  -3  188.88   19.90
  -1   9   3  184.48   15.60
   1  -9   3  194.98   14.90
  -1  -9  -3  184.78   17.80
  -1   9   3  149.39   13.90
  -1   9   3  178.18   16.00
   1   9  -3  184.08   21.10
  -1   9   3  199.08   18.10
   1   9  -3  210.18   17.70
   1  -9   3  198.88   16.70
   1   9  -3  169.38   19.50
   1   9  -3  190.88   16.40
  -1  -9   3  159.88   18.70
   1   9   3  169.68   19.40
  -1   9  -3  171.78   18.10
  -1   9  -3  168.18   16.90
  -1   9  -3  171.78   14.80
  -1  -9   3  198.78   16.70
  -1  -9   3  223.18   18.50
   1  -9  -3  169.78   14.50
   1  -9  -3  193.48   16.80
   1   9   3  193.08   20.20
  -1  -9   3  180.28   14.20
   1   9   3  170.08   17.40
  -1   9  -3  203.48   15.80
  -1   9  -3  196.68   13.60
   1   9   3  190.48   18.50
  -1   9  -3  222.08   19.40
   1   9   3  223.58   18.40
   1   9   3  202.78   14.90
  -1  -9   3  163.08   16.70
   2  -9   3   17.60    8.10
  -2  -9  -3   27.00   14.10
   2  -9   3  -10.70    7.90
   2   9  -3   25.30   14.60
  -2  -9  -3    5.70   12.50
  -2   9   3    8.70    7.80
  -2  -9  -3    6.30   13.30
  -2   9   3   11.90    8.90
   2   9  -3   19.60   14.00
   2   9  -3   20.60   12.50
  -2  -9  -3   20.30   11.70
  -2   9   3   21.40    8.90
  -2  -9  -3   16.30   13.10
  -2   9   3    2.70   12.40
   2  -9   3    2.00    9.80
   2   9  -3   24.80   11.60
   2   9  -3   20.90   10.40
  -2   9  -3   41.70   11.30
  -2  -9   3    5.40   13.40
  -2  -9   3   -0.50   10.60
   2   9   3   22.70   11.10
   2   9   3   27.70   12.90
   2  -9  -3   15.20    6.50
   2   9   3   16.50   13.50
   2  -9  -3   15.90    9.00
   2  -9  -3   13.80    7.80
  -2  -9   3   12.10    7.80
  -2  -9   3   16.20   12.90
  -2   9  -3   15.40    8.50
  -2   9  -3  -12.30    9.20
  -2   9  -3   17.40    7.60
  -2  -9   3   24.70   12.40
  -2   9  -3   -2.20    8.60
   2   9   3   29.20   14.10
   2   9   3   19.80   12.90
  -3  -9  -3   41.90   15.80
  -3  -9  -3   49.10   18.60
  -3   9   3   32.70   12.20
  -3  -9  -3   69.49   14.10
  -3  -9  -3   78.59   19.90
  -3   9   3   44.20    8.30
   3   9  -3   56.89   17.20
   3   9  -3   35.60   16.50
   3   9  -3   33.30   10.60
  -3   9   3   41.90   16.80
  -3   9   3   49.70    8.70
   3   9  -3   72.49   17.60
   3   9  -3   45.80   13.60
   3  -9   3   48.90    7.70
   3  -9   3   44.20   13.10
  -3  -9  -3   21.00   14.70
  -3   9  -3   68.19   10.20
  -3  -9   3   37.50   12.70
  -3  -9   3   54.69   15.60
  -3  -9   3   53.59   15.70
  -3   9  -3   38.00   15.60
   3   9   3   49.50   14.70
   3   9   3   96.89   17.90
  -3   9  -3   37.30    7.50
   3   9   3   43.50   17.80
  -3   9  -3   40.90    9.40
   3   9   3   25.00   14.20
  -3   9  -3   37.70    9.40
  -3  -9   3    5.70   12.60
  -3  -9   3   58.09   10.20
  -3  -9   3   46.90    7.30
  -4  -9  -3   54.59   21.00
   4   9  -3   44.40   18.80
  -4  -9  -3   18.60   21.80
   4  -9   3   78.89   16.20
   4   9  -3   56.39   19.40
  -4   9   3   82.39   21.90
  -4   9   3   92.99   20.80
  -4   9   3   65.59   18.00
  -4  -9  -3   51.19   16.10
  -4  -9  -3   55.49   17.60
  -4   9  -3   76.19   10.20
  -4  -9   3   89.59   19.50
  -4   9  -3   70.99   21.10
  -4   9  -3   41.20   14.70
  -4  -9   3   25.60   15.30
   4   9   3   63.79   22.30
  -4   9  -3   66.09   10.00
  -4  -9   3   39.20   21.00
   4   9   3   25.60   14.40
  -5  -9  -3   17.60   18.30
  -5  -9  -3   -9.00   22.10
   5   9  -3   -2.30   18.50
  -5   9   3  -13.10   20.70
  -5  -9  -3    4.80   17.20
  -5  -9  -3  -13.40   20.40
   5  -9   3    1.00   13.90
   5   9  -3    2.80   20.40
  -5   9   3   28.40   21.10
  -5  -9   3   10.20   22.40
   5  -9  -3   30.20   16.20
   5   9   3   25.60   15.80
  -5   9  -3   -1.10   16.20
  -5   9  -3   -5.30    8.30
  -5  -9   3    9.20   16.40
  -5  -9   3  -28.70   16.80
  -5   9  -3   11.30   22.10
  -5   9  -3  -15.00    8.60
   5   9   3  -20.80   21.10
  -6  -9  -3   20.50   26.80
   6  -9   3  -14.50   20.50
   6   9  -3   23.40   25.40
  -6  -9  -3   38.90   27.60
   6  -9   3   25.80   16.20
  -6  -9  -3   43.20   21.10
  -6   9   3   -7.00   21.00
   6   9  -3   46.40   25.20
  -6  -9   3   40.80   18.20
   6  -9  -3  -17.90   19.60
   6  -9  -3   28.20   19.40
   6   9   3    0.40   27.20
  -6  -9   3   23.90   25.90
  -6   9  -3    3.70   24.60
  -6   9  -3   19.30    9.30
  -6  -9   3  -10.50   20.80
   0  10   3   48.70   16.30
   0  10  -3   50.19   10.90
   0  10   3   43.30   15.30
   0 -10   3   62.29   11.50
   0 -10  -3   63.19   14.70
   0  10  -3   34.90   14.00
   0 -10   3   48.90    8.90
   0  10   3   67.09   12.70
   0  10  -3   40.10   12.40
   0  10  -3   55.79   12.70
   0  10   3   76.29   15.30
   0 -10  -3   77.89   12.50
   0  10  -3   35.90   17.00
   0 -10  -3   37.20   12.00
   0 -10   3   38.40   11.20
   0 -10   3   48.30   13.70
   0 -10   3   50.89   12.40
   0  10   3   85.39   14.60
   0  10   3   50.99   12.90
  -1  10   3  305.47   22.00
  -1 -10  -3  298.37   23.70
  -1 -10  -3  293.57   21.90
  -1 -10  -3  298.97   21.80
   1  10  -3  282.47   26.00
   1 -10   3  298.07   21.60
  -1  10   3  283.77   19.60
   1 -10   3  258.77   19.20
   1  10  -3  260.37   20.40
   1  10  -3  275.17   20.00
   1  10  -3  280.87   21.50
  -1 -10  -3  257.37   18.10
  -1  10   3  310.37   20.10
  -1  10   3  239.38   20.50
   1  10  -3  212.28   21.50
   1 -10   3  302.97   19.60
  -1  10   3  284.47   23.10
   1  10   3  346.27   26.50
   1  10   3  286.17   22.00
  -1 -10   3  294.27   21.10
  -1 -10   3  273.67   23.70
   1 -10  -3  285.37   19.60
   1  10   3  257.37   20.30
  -1  10  -3  273.77   25.20
  -1  10  -3  264.27   19.90
   1 -10  -3  316.67   23.20
  -1 -10   3  290.07   21.20
   1  10   3  287.47   18.20
  -1 -10   3  327.27   22.80
  -1 -10   3  319.17   17.00
  -1  10  -3  261.97   20.70
  -1  10  -3  270.77   16.00
   1  10   3  270.07   24.70
  -1  10  -3  278.57   19.40
   1  10   3  307.87   24.90
  -2  10   3   15.80   14.30
   2 -10   3   24.40    8.80
   2 -10   3   23.90    9.80
  -2 -10  -3   36.30   14.20
   2  10  -3   16.20   11.50
  -2 -10  -3   19.20    5.10
  -2 -10  -3   10.00   11.30
  -2  10   3    4.90    9.60
  -2 -10  -3   35.10   14.20
   2  10  -3   18.50   12.10
   2 -10   3   12.40   11.20
  -2 -10  -3   38.80   14.50
  -2  10   3    7.80    8.80
  -2  10   3   15.30    8.50
  -2 -10  -3   27.50   15.30
  -2  10   3   25.00   10.00
   2  10  -3   17.70   12.50
   2  10  -3   20.00   15.10
   2  10  -3   29.90   15.70
  -2  10  -3   29.20   10.40
   2 -10  -3   10.90    9.70
  -2  10  -3   21.20    8.50
   2  10   3   11.60   14.60
  -2  10  -3   14.70   10.70
  -2 -10   3   28.50   13.00
  -2  10  -3   30.70    9.80
   2  10   3   37.00   13.30
   2  10   3   18.70   11.80
   2 -10  -3   32.90    6.70
  -2 -10   3   29.50    9.00
  -2 -10   3   19.40   14.00
   2  10   3   26.40   14.50
   2  10   3   13.70   12.70
  -2  10  -3   31.50   11.30
   2 -10  -3   15.60    8.30
  -2 -10   3   28.50   12.10
  -2 -10   3   33.40   15.40
   3  10  -3   41.70   16.10
   3  10  -3   54.49   17.90
   3 -10   3   43.70    8.30
  -3 -10  -3   42.30   16.20
  -3 -10  -3   48.90   16.80
  -3  10   3   47.90    9.20
  -3  10   3   31.30   17.40
  -3 -10  -3   43.60   13.50
   3  10  -3   56.29   11.80
   3  10  -3   48.60   14.20
   3 -10   3   34.10   14.00
   3 -10   3   34.40    8.20
  -3 -10  -3   52.79   19.20
  -3  10   3   23.00    7.40
  -3  10   3   38.30    7.40
   3  10  -3   12.50   16.60
  -3 -10  -3   37.20   18.10
  -3  10   3   45.50   10.00
  -3 -10   3   42.10   13.80
   3 -10  -3   49.50    7.00
   3  10   3   61.39   15.50
   3  10   3   57.49   15.90
   3 -10  -3   40.50    7.80
  -3  10  -3   21.10   15.60
  -3  10  -3   61.09   11.00
  -3 -10   3   46.30   18.30
  -3  10  -3   54.79    8.70
   3  10   3   31.20   17.10
  -3 -10   3   58.69   15.90
  -3 -10   3   39.20    9.60
  -3  10  -3   56.39   11.30
  -3 -10   3   47.20   16.10
  -3 -10   3   61.79   16.50
  -3 -10   3   34.90    7.10
  -3  10  -3   29.70    9.50
   3  10   3   57.59   18.20
  -4  10   3   12.90    7.50
   4  10  -3  -20.20   16.50
  -4 -10  -3   14.80   20.00
  -4 -10  -3   13.90   16.50
  -4  10   3   24.40    8.60
  -4 -10  -3    0.90   15.00
   4 -10   3   -7.10   13.20
  -4  10   3   30.30   19.50
  -4 -10  -3   -8.30   20.20
   4  10  -3  -15.30   17.60
  -4  10  -3    0.70    8.60
  -4 -10   3   -5.60   14.30
   4  10   3   21.70   20.20
  -4  10  -3    6.20   17.00
  -4 -10   3   23.10   20.70
   4  10   3   31.60   15.20
  -4  10  -3  -12.90    8.40
  -4 -10   3   -5.00   15.00
  -5 -10  -3   12.40   18.40
  -5  10   3   29.50   22.30
   5 -10   3   26.20   15.70
  -5 -10  -3   21.60   18.90
  -5 -10  -3   22.50   21.50
  -5 -10  -3   21.20   25.00
   5  10  -3   13.50   21.50
   5  10  -3   23.10   24.00
  -5  10  -3  -10.20   21.10
  -5 -10   3   -0.20   16.30
   5 -10  -3   50.09   16.40
  -5  10  -3   29.30    9.70
  -5 -10   3   32.30   25.20
  -5 -10   3    5.30   19.20
   5  10   3   28.50   23.10
  -6  10   3  -21.00   22.80
  -6 -10  -3    6.80   25.40
  -6 -10  -3   40.10   22.80
   6  10  -3    2.50   24.20
   6 -10   3   37.60   18.10
  -6 -10  -3   30.80   25.50
   6 -10   3   10.90   19.90
   6  10  -3    7.80   25.90
   6  10   3  -14.40   23.30
  -6  10  -3   24.30   25.20
  -6 -10   3   36.50   22.80
  -6 -10   3  -22.80   23.90
  -6 -10   3  -24.80   16.00
  -6  10  -3  -22.70    9.00
   0 -11   3   19.20    8.50
   0 -11  -3    3.70   11.30
   0 -11   3    6.30    9.40
   0 -11  -3   -0.50    9.40
   0  11  -3   -6.00   12.40
   0  11   3   -0.60   14.50
   0  11   3    7.60   12.90
   0  11  -3   -2.80   16.20
   0 -11   3    2.50    9.60
   0  11  -3    8.40   11.20
   0 -11   3    9.70   12.10
   0 -11  -3   28.90   13.60
   0  11  -3   31.30   12.00
   0  11   3   21.30   11.60
   0  11   3    3.60   11.50
   0 -11   3   -4.40   10.90
   0  11  -3   -5.80    9.20
   0  11   3   25.60   12.90
   1  11  -3  113.49   20.20
   1  11  -3  175.78   17.70
   1 -11   3  169.28   17.00
   1 -11   3  143.39   15.10
   1 -11   3  140.69   16.60
  -1  11   3  140.19   20.10
  -1 -11  -3  176.68   18.00
  -1 -11  -3  181.38   18.30
  -1  11   3  159.58   15.50
   1  11  -3  173.78   18.80
  -1 -11  -3  151.38   14.10
  -1  11   3  164.68   16.80
   1  11  -3  166.88   20.30
  -1 -11  -3  131.69   19.50
  -1  11   3  171.28   17.40
   1  11  -3  151.78   15.90
  -1  11   3  130.79   18.60
   1 -11  -3  130.19   16.60
  -1  11  -3  162.38   12.70
   1  11   3  165.88   20.40
   1  11   3  135.39   19.10
   1 -11  -3  154.98   15.40
  -1  11  -3  140.79   15.40
  -1 -11   3  175.08   17.90
   1  11   3  192.38   15.30
  -1 -11   3  177.58   21.00
  -1  11  -3  154.18   16.00
   1  11   3  168.18   18.50
  -1 -11   3  158.68   17.60
   1  11   3  174.98   21.40
  -1 -11   3  159.88   16.60
  -1  11  -3  133.69   23.10
   1  11   3  170.18   18.30
  -1 -11   3  163.18   13.70
  -1  11  -3  158.48   15.10
   2  11  -3    0.60   15.40
  -2  11   3   -0.30    9.30
   2 -11   3  -13.50   10.10
   2  11  -3   -0.40   11.40
  -2  11   3   19.10   10.90
  -2  11   3   10.80   14.60
   2 -11   3    5.70    8.60
   2  11  -3  -26.90   14.30
  -2  11   3   -8.80    8.50
  -2 -11  -3   -0.30   13.90
  -2  11   3    9.30   10.90
  -2 -11  -3  -14.60   12.70
  -2 -11  -3   -0.50   12.30
  -2 -11  -3   23.20   14.90
   2  11  -3   -4.30   12.80
  -2 -11  -3   25.70   14.30
   2  11  -3   -1.90   11.90
   2 -11   3    0.00    9.40
  -2 -11  -3    2.20    5.10
  -2  11  -3    4.70   10.30
  -2 -11   3    4.50   14.40
   2  11   3  -10.80   14.30
   2 -11  -3   -5.50    9.40
  -2  11  -3   -1.40   10.50
  -2 -11   3  -10.00   13.40
   2 -11  -3   -4.40    4.90
  -2 -11   3    0.00   11.60
   2  11   3   -1.10   14.10
  -2 -11   3  -14.60    8.00
   2  11   3   -2.70   11.30
   2 -11  -3   -8.50    8.00
  -2  11  -3   -9.20    9.00
  -2 -11   3   12.70   12.80
   2  11   3    0.80   14.00
  -2  11  -3    2.30    8.60
  -2  11  -3    8.40   11.80
   2  11   3   16.80   13.70
  -3 -11  -3   44.10   19.10
  -3  11   3   26.50    8.80
   3 -11   3   43.70    9.30
   3  11  -3   43.50   12.50
  -3 -11  -3   22.30   13.70
   3  11  -3   35.40   18.80
  -3 -11  -3   46.20   18.30
  -3  11   3   26.70    8.00
  -3  11   3   37.50   11.60
  -3 -11  -3    6.20   16.50
  -3 -11  -3   70.59   18.00
   3  11  -3   32.20   17.70
   3 -11   3   21.00   13.40
  -3  11   3   25.30    8.00
   3  11  -3   19.30   15.90
   3 -11   3   37.90    9.10
  -3  11   3   51.99   19.20
   3  11  -3   24.40   15.10
  -3 -11   3   48.90   19.90
  -3  11  -3   47.60   11.70
  -3  11  -3   49.10   11.70
  -3  11  -3   69.39   17.00
   3  11   3   75.49   18.50
   3  11   3   17.90   17.20
   3  11   3   41.60   15.70
   3 -11  -3   35.70   10.40
  -3 -11   3   49.00   10.20
  -3  11  -3   44.60   11.00
  -3 -11   3   19.80   15.30
   3 -11  -3   26.10    7.50
  -3 -11   3   57.89   16.20
  -3 -11   3   26.10   13.60
   3  11   3   33.40   15.80
  -3  11  -3   47.80    9.10
   3 -11  -3   25.00    8.40
  -3 -11   3   29.90   16.50
   4 -11   3    1.40   13.90
  -4 -11  -3   -9.80   19.30
   4  11  -3  -10.60   16.40
  -4 -11  -3   54.19   23.30
  -4 -11  -3  -13.60   15.00
   4  11  -3   34.00   20.10
  -4  11   3    4.00   19.20
  -4 -11  -3   11.80   17.60
  -4  11   3    1.90    9.80
  -4  11  -3   26.90   17.70
   4  11   3    9.50   18.90
  -4  11  -3  -10.90   10.90
  -4 -11   3   33.90   21.40
  -4 -11   3    2.40   17.70
   4  11   3    6.90   14.90
   4 -11  -3   29.10   12.50
  -4  11  -3   14.30   10.10
  -4 -11   3   -9.70   14.10
   5 -11   3   40.50   17.90
   5  11  -3  -15.60   20.70
  -5 -11  -3   16.70   22.80
  -5 -11  -3   19.50   18.20
  -5 -11  -3   34.90   24.40
  -5  11   3   29.10    9.80
  -5  11   3   40.40   23.50
   5  11  -3   38.30   22.20
  -5 -11  -3   24.40   19.80
  -5  11  -3   16.80   10.40
  -5  11  -3   -7.20   19.80
  -5 -11   3   41.60   21.00
   5  11   3   51.89   24.10
  -5 -11   3    6.30   17.20
  -5 -11   3   12.40   22.30
   6 -11   3   -7.40   19.20
  -6 -11  -3   35.00   26.30
  -6 -11  -3  -13.50   19.90
   6  11  -3   -8.10   23.30
  -6 -11  -3   -0.10   25.80
  -6  11   3   -1.40   23.60
   6  11  -3   -2.70   25.10
   6 -11   3   24.20   19.00
  -6 -11   3   18.20   22.00
  -6 -11   3   33.90   27.50
  -6  11  -3   10.70   10.40
  -6  11  -3  -16.80   23.30
   6  11   3   24.50   27.20
  -6 -11   3    4.60   18.80
   0 -12   3   42.70   12.10
   0 -12   3   43.20   12.10
   0 -12  -3   51.69   14.10
   0  12  -3   34.20   12.90
   0 -12   3   48.00    9.90
   0  12   3   49.60   18.20
   0  12   3   75.49   15.50
   0  12  -3   44.80   12.90
   0  12  -3   27.10   15.30
   0  12  -3   36.40   19.30
   0  12   3   26.50   13.70
   0  12   3   40.40   13.80
   0  12   3   30.20   12.70
   0 -12  -3   62.09   12.50
   0 -12   3   30.50   13.70
   0  12  -3   44.00   12.10
   0 -12   3   64.19   14.40
   0 -12  -3   43.30   15.00
  -1  12   3   57.99   15.00
   1 -12   3   70.79   13.50
   1 -12   3   63.89   13.30
  -1 -12  -3   66.59   15.00
  -1 -12  -3   51.89   14.90
  -1 -12  -3   79.09   18.10
   1  12  -3   75.69   15.10
   1  12  -3   65.19   19.80
   1 -12   3   65.29   13.70
   1  12  -3   40.50   17.00
  -1  12   3   84.39   18.60
   1  12  -3   76.69   15.00
  -1  12   3   43.50   13.80
   1 -12   3   94.79    8.60
   1  12  -3   61.69   13.20
  -1  12   3   72.79   13.10
  -1  12   3   79.99   16.30
   1  12   3   68.39   15.80
   1  12   3   64.19   12.30
   1 -12  -3   51.69   12.90
  -1  12  -3   55.99   20.20
   1  12   3   59.79   17.10
   1  12   3   67.39   17.70
  -1  12  -3   89.59   14.90
  -1 -12   3   67.49   17.10
  -1 -12   3   62.29   13.70
  -1  12  -3   60.89   10.30
   1  12   3   80.19   18.10
  -1  12  -3   81.69   13.70
   1  12   3   74.49   11.00
  -1 -12   3   59.69   14.50
  -1 -12   3   82.49   15.10
   1  12   3   49.40   15.00
  -1 -12   3   76.59   11.20
  -1  12  -3   80.19   13.30
   1 -12  -3   72.69   15.10
   2  12  -3   77.39   16.50
   2  12  -3   60.89   14.70
  -2  12   3   48.50   11.20
  -2 -12  -3   48.80   14.80
   2  12  -3   50.79   18.80
  -2 -12  -3   36.90   15.90
   2 -12   3   31.20   11.30
  -2 -12  -3   58.39   17.30
   2  12  -3   23.10   17.80
  -2 -12  -3   40.80    7.20
  -2 -12  -3   48.40   15.40
  -2 -12  -3   71.19   18.70
   2 -12   3   52.19   14.00
  -2  12   3   56.39   13.70
  -2  12   3   51.19   11.80
  -2  12   3   35.10   16.90
   2  12  -3   53.59   15.40
   2 -12   3   36.80   11.10
  -2  12   3   41.90   12.40
  -2  12  -3   43.50   11.90
  -2 -12   3   32.60    9.90
  -2  12  -3   60.19   14.00
   2  12   3   40.00   17.30
  -2 -12   3   25.20   14.80
   2 -12  -3   42.00   10.60
  -2 -12   3   54.49   18.30
  -2 -12   3   71.39   16.40
   2  12   3   17.70   13.40
   2  12   3   34.00   15.10
  -2  12  -3   27.50   11.40
   2 -12  -3   44.10   12.50
  -2  12  -3   39.50   12.70
  -2  12  -3   29.20   10.70
   2  12   3   37.60   17.90
  -2 -12   3   43.60   16.20
   2  12   3   56.09   17.70
  -3 -12  -3   21.40   17.00
   3  12  -3   39.10   16.10
  -3  12   3    1.10   11.30
  -3 -12  -3    7.90   17.30
   3  12  -3  -10.20   17.90
  -3  12   3   14.00    8.30
   3 -12   3   18.90    9.20
  -3 -12  -3   22.60   17.30
   3 -12   3   11.40   13.90
  -3  12   3   16.30    9.30
   3  12  -3   -4.60   17.30
  -3  12   3   18.50   18.00
  -3 -12  -3   12.90   13.40
  -3  12   3   16.10   10.90
  -3 -12  -3   24.30   16.80
  -3 -12   3   20.10   15.20
   3  12   3   13.20   18.10
  -3  12  -3   -5.60   11.00
  -3 -12   3    7.70   14.90
   3 -12  -3   13.80    8.90
  -3 -12   3   38.90   19.60
  -3  12  -3   24.90   16.10
   3 -12  -3    0.10    8.80
   3  12   3   -1.30   17.70
  -3 -12   3    1.60   16.20
  -3  12  -3   -0.80    7.90
   3 -12  -3    2.40    7.60
   3  12   3    7.00   13.90
  -3  12  -3    5.80   11.40
  -3 -12   3   -8.00   13.50
  -3  12  -3   22.10   14.80
  -4 -12  -3   29.50   22.00
  -4 -12  -3   42.40   19.70
  -4  12   3   24.20   20.90
  -4 -12  -3   15.50   20.40
   4 -12   3   70.29   18.10
   4  12  -3   57.59   21.20
  -4 -12  -3   83.49   20.00
   4  12  -3   39.90   20.20
  -4  12   3   30.30   11.80
   4  12   3   13.70   15.70
   4  12   3   45.60   22.00
  -4 -12   3   78.89   20.20
  -4  12  -3   61.09   19.70
  -4 -12   3   65.29   23.60
  -4 -12   3   52.29   18.40
  -4  12  -3   56.09   12.40
   5  12  -3   15.60   23.80
  -5 -12  -3   13.50   19.30
  -5  12   3   14.50   10.50
  -5 -12  -3    0.90   20.10
   5 -12   3   44.20   18.00
  -5  12   3   -9.60   20.90
  -5 -12  -3  -27.50   21.40
  -5 -12  -3    5.80   23.20
   5  12  -3   -4.10   20.80
   5  12   3   24.00   22.60
  -5  12  -3   31.00   22.20
  -5  12  -3   19.50   11.30
  -5 -12   3   14.60   24.60
  -5 -12   3    4.00   17.20
  -5 -12   3   11.30   21.00
   6 -12   3   19.80   19.80
   6  12  -3    0.30   25.50
   6  12  -3    4.40   23.00
  -6 -12  -3   11.70   25.90
  -6  12   3   -3.40   26.20
   6 -12   3  -14.90   20.60
   6  12   3    5.20   24.90
  -6  12  -3   12.20   10.50
   6  12   3    2.10   24.50
  -6 -12   3    3.70   19.20
  -6 -12   3    5.80   22.40
  -6 -12   3   14.30   27.00
   0 -13   3  167.18   16.90
   0  13  -3  142.99   17.70
   0 -13   3  154.78   16.90
   0 -13   3  157.78   18.50
   0  13  -3  178.68   19.10
   0  13  -3  178.78   22.60
   0 -13   3  196.28   21.50
   0  13   3  131.39   23.60
   0 -13  -3  165.78   21.20
   0 -13  -3  146.19   18.00
   0 -13   3  186.08   14.70
   0  13   3  175.08   20.60
   0 -13  -3  153.28   16.70
   0  13   3  165.18   19.00
   0  13   3  176.58   19.90
   0  13  -3  126.19   23.50
   0  13   3  184.68   21.80
   0  13  -3  163.18   16.60
  -1  13   3  161.78   17.30
  -1 -13  -3  124.09   21.00
   1 -13   3  185.78   19.30
   1  13  -3  156.98   19.70
  -1  13   3  105.49   17.40
  -1 -13  -3  150.98   19.50
   1  13  -3  206.78   20.70
  -1  13   3  139.99   21.50
  -1 -13  -3  120.69   17.40
  -1  13   3  151.38   20.80
   1  13  -3  172.08   23.20
  -1 -13  -3  166.58   19.40
   1  13  -3  118.79   23.20
   1 -13   3  150.78   16.80
   1  13  -3  133.59   16.00
   1 -13   3  160.38   11.30
   1 -13   3  143.29   17.40
  -1  13  -3  125.69   17.60
   1 -13  -3  128.99   16.20
  -1  13  -3  112.69   23.40
   1  13   3  146.99   21.00
  -1  13  -3  166.18   16.90
   1  13   3  129.39   20.80
   1  13   3  140.99   19.20
   1  13   3  138.39   13.80
  -1 -13   3  196.38   20.70
   1  13   3  143.29   19.20
  -1 -13   3  166.98   18.50
  -1 -13   3  226.88   25.00
  -1  13  -3  152.58   13.00
   1  13   3  154.98   22.70
  -1 -13   3  168.58   15.20
   1 -13  -3  190.68   20.30
  -1  13  -3  146.49   15.80
  -1 -13   3  139.79   19.00
   2 -13   3   19.40   11.90
   2  13  -3   15.80   17.00
   2  13  -3   30.60   15.40
  -2  13   3   15.70   13.50
   2  13  -3   18.90   13.70
   2  13  -3   -2.60   16.90
  -2 -13  -3   18.50   14.20
  -2 -13  -3   43.70   18.90
  -2 -13  -3    2.50   15.30
  -2 -13  -3   23.80   17.40
  -2  13   3   33.40   11.30
  -2 -13  -3   -0.20   14.30
   2 -13   3   22.00   13.30
  -2  13   3   35.50   17.90
   2 -13   3   21.10   11.30
   2  13  -3   19.00   13.70
  -2 -13  -3   11.20    6.90
  -2  13   3   19.90   12.50
  -2 -13   3    9.00   16.40
   2 -13  -3   24.80   10.70
  -2 -13   3   13.40    9.70
  -2 -13   3   23.40   17.20
  -2  13  -3   17.10   13.60
  -2  13  -3   54.89   14.10
  -2  13  -3   15.60   11.40
   2  13   3   12.80   17.80
   2  13   3   40.90   14.90
   2  13   3   45.90   16.40
  -2 -13   3   10.60   14.40
   2 -13  -3   35.40   13.40
   2  13   3   25.80   15.70
  -2  13  -3   35.90   11.70
   2  13   3   29.30   18.20
  -2 -13   3   36.20   15.60
  -3 -13  -3   -5.00   16.70
   3  13  -3   -0.40   15.60
   3 -13   3   15.60    9.80
   3  13  -3   19.40   20.00
  -3  13   3    4.10   12.40
   3 -13   3   14.00   14.40
  -3  13   3   38.40   10.80
  -3 -13  -3   15.30   18.30
   3  13  -3    7.00   19.10
  -3 -13  -3   17.70   18.20
  -3  13   3   20.40   18.30
  -3 -13  -3   15.40   17.50
   3  13   3   37.30   19.60
  -3  13  -3   18.30   12.30
  -3 -13   3   -2.80   15.80
   3  13   3    8.80   17.80
  -3 -13   3   33.30   18.60
  -3 -13   3    4.90   15.30
   3  13   3   28.50   17.60
  -3  13  -3   13.60   14.80
  -3 -13   3   14.60   19.90
   3 -13  -3    1.60    9.50
   4  13  -3   14.20   19.50
   4 -13   3   52.19   17.50
  -4 -13  -3   11.60   20.60
  -4 -13  -3   18.50   17.40
  -4  13   3   23.70   12.40
  -4 -13  -3   23.90   21.80
  -4 -13  -3  -10.20   18.60
   4  13  -3   30.30   22.70
  -4  13   3   31.70   21.30
   4  13   3   13.40   15.40
  -4 -13   3   24.50   17.90
  -4  13  -3   17.60   12.00
  -4 -13   3   -6.20   17.30
  -4 -13   3   15.40   21.50
  -4  13  -3    1.20   16.80
   4  13   3   23.40   21.60
   5  13  -3   34.10   24.40
  -5  13   3    1.30   22.90
  -5 -13  -3   29.00   25.60
  -5  13   3    4.70   11.70
   5  13  -3   59.99   24.10
  -5 -13  -3   41.70   25.80
  -5 -13  -3   19.60   20.70
  -5 -13  -3   33.10   22.30
   5 -13   3   16.90   18.10
  -5 -13   3    8.10   19.80
  -5 -13   3   37.50   20.60
  -5  13  -3   18.60   12.30
   5  13   3   -1.50   22.30
  -5 -13   3    7.90   25.10
   6 -13   3  -31.80   18.90
   6  13  -3   22.20   26.00
  -6 -13  -3  -33.60   17.60
  -6 -13  -3   37.30   28.90
   6  13  -3   16.70   25.50
  -6 -13   3    3.60   23.60
   6  13   3  -23.50   25.50
  -6  13  -3   22.70   11.60
  -6 -13   3    9.50   20.00
  -6 -13   3    6.00   26.60
   6 -13  -3   32.70   20.60
   6  13   3   24.10   26.00
   0  14   3   65.69   22.60
   0  14  -3   91.99   20.30
   0 -14   3  131.49   16.30
   0  14   3   96.49   19.40
   0  14   3  153.98   20.40
   0  14  -3  121.09   15.90
   0 -14  -3  106.29   17.70
   0  14  -3  117.99   17.50
   0  14   3  124.79   18.30
   0 -14   3  112.19   18.00
   0 -14   3  121.89   16.50
   0 -14   3   91.89   18.60
   0  14  -3   78.59   24.00
   0  14   3  106.59   18.40
   0 -14  -3  112.29   21.00
   0 -14  -3  110.99   15.60
   0 -14   3  125.69   13.90
   0  14  -3  127.69   18.30
  -1 -14  -3   37.40   10.10
  -1 -14  -3   23.80   15.20
  -1  14   3   49.10   13.90
  -1  14   3   51.39   16.70
   1  14  -3   49.90   16.30
   1  14  -3   46.30   22.20
   1 -14   3   50.49    9.10
  -1  14   3   61.29   21.40
  -1 -14  -3   76.09   20.40
   1 -14   3   40.80   14.30
   1 -14   3   51.29   14.00
   1  14  -3   50.49   13.00
  -1  14   3   46.80   17.40
  -1 -14  -3   38.20   15.80
   1 -14   3   57.49   15.30
  -1 -14  -3   70.69   16.10
   1  14  -3   49.90   18.20
   1  14  -3   35.30   15.30
  -1 -14   3   57.59   15.80
  -1  14  -3   42.40   13.60
  -1  14  -3   39.40   10.30
   1  14   3   46.40   18.20
   1  14   3   60.49   19.10
  -1  14  -3   13.50   19.50
  -1  14  -3   46.40   13.40
   1  14   3   14.40   15.10
   1  14   3   42.00   10.60
   1  14   3   43.90   15.90
  -1 -14   3   57.59   18.50
   1 -14  -3   48.90   16.10
   1 -14  -3   47.80   13.60
  -1 -14   3   51.99   15.20
  -1 -14   3   64.19   15.30
   1  14   3   53.89   20.20
  -1 -14   3   57.49   12.20
  -1  14  -3   55.39   15.90
  -2 -14  -3   45.50   16.80
   2  14  -3   17.90   20.00
  -2  14   3   62.19   15.70
   2 -14   3   59.99   16.10
  -2 -14  -3   65.29   19.80
  -2  14   3   53.19   19.50
  -2 -14  -3   49.90   19.10
   2  14  -3   36.00   17.00
  -2  14   3   41.50   13.10
   2  14  -3   59.89   15.90
  -2 -14  -3   30.40   15.40
  -2 -14  -3   48.90    8.70
  -2  14   3   45.10   14.50
   2 -14   3   44.60   14.00
   2 -14   3   42.70   12.70
   2  14  -3   26.90   20.60
   2  14  -3   45.90   15.90
  -2 -14   3   37.60   16.50
   2  14   3   51.49   14.30
  -2  14  -3   44.70   15.10
  -2  14  -3   34.90   15.70
   2  14   3   14.60   19.10
   2  14   3   41.70   18.10
  -2  14  -3   65.29   13.80
   2  14   3   85.79   19.00
  -2 -14   3   44.40   17.90
  -2  14  -3   59.29   12.90
   2 -14  -3   61.19   15.50
  -2 -14   3   65.99   12.60
   2  14   3   26.70   19.30
   2  14   3   37.60   15.80
  -2 -14   3   56.79   17.00
  -2 -14   3   50.09   20.00
   2 -14  -3   54.79   13.00
   3 -14   3   41.90   15.80
  -3  14   3   42.10   14.80
   3  14  -3   24.50   23.40
   3  14  -3   59.49   18.50
  -3 -14  -3   60.79   20.70
  -3  14   3   68.79   22.50
  -3  14   3   45.40   12.20
  -3 -14  -3   45.20   19.70
  -3 -14  -3   42.10   20.80
   3  14  -3   46.50   22.90
  -3 -14   3   67.39   21.20
   3  14   3   32.80   19.50
  -3 -14   3   33.10   17.50
  -3 -14   3   54.89   21.80
   3  14   3   81.39   22.40
  -3  14  -3   44.50   16.60
  -3  14  -3   60.09   14.90
   3  14   3   33.10   18.90
   3 -14  -3   58.99   13.30
  -4  14   3   39.50   24.10
  -4 -14  -3  -59.49   18.60
  -4 -14  -3   -6.80   17.10
  -4 -14  -3   42.20   21.10
   4 -14   3   21.10   16.70
   4  14  -3   -1.30   17.20
  -4  14   3   -2.20   12.60
   4  14  -3   29.00   23.60
   4  14   3   -5.60   20.40
  -4 -14   3  -31.10   15.80
  -4 -14   3    8.50   21.80
  -4 -14   3    5.60   18.40
  -4  14  -3  -12.40   12.10
   4  14   3  -21.50   16.40
  -5 -14  -3   15.20   19.60
  -5 -14  -3   33.60   25.30
  -5  14   3  -15.60   23.00
   5  14  -3   21.80   22.20
   5  14  -3  -34.00   24.40
  -5  14   3   -8.60   12.20
   5 -14   3    4.20   17.50
   5  14   3  -21.40   22.30
  -5 -14   3  -33.00   19.20
  -5  14  -3    7.90   13.10
   5  14   3  -13.80   22.00
  -5 -14   3   14.80   18.70
  -5 -14   3   21.70   25.60
   0  15   3   23.30   21.50
   0 -15   3  -25.50   14.70
   0  15  -3   26.60   13.90
   0  15  -3  -14.50   13.80
   0 -15   3   -9.70   11.10
   0  15   3  -14.30   15.40
   0  15  -3    6.80   20.80
   0  15   3  -10.50   13.80
   0 -15  -3    1.50   16.10
   0  15  -3  -26.30   12.10
   0 -15   3  -10.10   13.30
   0  15   3  -32.60   12.80
   0 -15   3   -8.20   10.50
   0  15   3   16.30   16.30
   0  15  -3  -17.00   16.40
   0 -15  -3   -0.80   14.50
   1 -15   3    3.10   13.10
  -1  15   3    9.40   13.50
   1  15  -3   -0.50   11.60
  -1 -15  -3   11.20   18.60
  -1 -15  -3   26.80   15.70
   1  15  -3    3.10   22.10
   1  15  -3   11.00   15.40
  -1 -15  -3   -4.50    8.80
  -1  15   3    5.20   16.60
   1  15  -3    5.20   18.70
   1 -15   3    7.20    9.20
   1  15  -3    6.80   15.00
  -1  15   3   26.60   17.90
  -1  15   3    0.20   19.00
  -1 -15  -3   24.40   16.20
  -1 -15  -3   28.90   15.50
   1 -15   3    2.20   12.60
   1 -15   3   12.90   14.30
   1  15   3   24.90   19.50
   1 -15  -3    5.50   13.10
   1  15   3   10.60   18.20
   1 -15  -3    3.70   14.10
  -1 -15   3   -1.70   14.00
   1  15   3   15.30   15.10
  -1 -15   3   25.10   15.60
   1  15   3   56.29   20.90
  -1  15  -3    8.90    9.40
   1  15   3  -22.70   14.50
   1  15   3   -2.60    8.90
  -1  15  -3   13.30   12.40
  -1 -15   3    0.40   13.40
  -1  15  -3   28.30   13.80
  -1 -15   3   -0.60   16.50
  -1 -15   3   -0.40   10.40
  -1  15  -3   10.90   20.50
  -1  15  -3   14.90   15.50
   2  15  -3   93.09   17.90
  -2  15   3   51.89   21.00
   2  15  -3   92.99   31.10
  -2  15   3   66.09   17.80
   2  15  -3   92.99   20.10
   2 -15   3   86.29   17.80
   2  15  -3  101.89   25.10
  -2 -15  -3   86.59   10.50
  -2 -15  -3   74.89   19.30
  -2 -15  -3  109.69   21.90
  -2 -15  -3   86.49   18.90
   2  15  -3   86.49   23.40
  -2  15   3  100.09   17.00
  -2 -15  -3  131.89   24.90
   2  15   3   89.89   20.30
  -2  15  -3   83.19   13.00
   2  15   3   86.29   23.50
  -2  15  -3   72.79   17.50
  -2 -15   3  109.19   23.00
  -2 -15   3   90.49   20.90
  -2 -15   3  105.69   14.30
  -2 -15   3   60.29   18.00
   2  15   3   88.29   18.00
   2  15   3   97.49   16.70
  -2  15  -3   62.89   22.50
   2  15   3   92.69   19.90
  -2 -15   3   96.09   19.30
   2  15   3   81.09   23.90
  -3  15   3    2.30   20.20
   3  15  -3   70.89   19.70
  -3 -15  -3    5.30   19.70
  -3 -15  -3   28.10   20.00
   3 -15   3   23.60   16.20
   3  15  -3   23.30   21.70
  -3  15   3   20.30   15.30
  -3 -15  -3   28.40   18.40
   3  15   3   19.60   16.70
   3  15   3   73.99   27.10
  -3 -15   3   -8.00   19.20
  -3  15  -3   23.40   14.70
   3  15   3   14.60   20.30
   3  15   3    2.90   17.30
  -3 -15   3   44.70   20.70
  -3 -15   3   33.90   19.80
  -4 -15  -3    9.40   18.00
   4  15  -3   32.10   25.70
  -4 -15  -3  -15.20   20.10
   4  15  -3  -18.90   18.80
  -4  15   3   30.70   15.30
  -4  15   3   16.00   23.00
   4 -15   3   26.30   17.50
   4  15   3    2.10   19.40
   4  15   3   26.30   23.70
  -4 -15   3    8.80   21.40
  -4  15  -3   16.30   13.80
  -4 -15   3   33.50   19.30
  -4 -15   3   -2.30   18.60
   4  15   3   13.20   21.10
   5  15  -3   22.40   27.00
  -5 -15  -3   39.00   22.60
  -5 -15  -3   34.80   21.50
  -5  15   3   24.30   14.40
   5 -15   3   -5.40   18.30
  -5  15   3   12.00   26.10
  -5 -15  -3   57.19   27.00
   5  15  -3   -7.30   22.00
   5  15   3    7.00   23.30
   5  15   3   23.70   24.80
  -5  15  -3   50.79   15.50
  -5 -15   3    3.80   22.60
  -5 -15   3   36.80   26.10
  -5 -15   3   39.30   20.70
   0  16  -3  144.39   23.50
   0 -16  -3  197.58   22.20
   0 -16   3  214.78   17.80
   0  16  -3  171.08   21.10
   0  16  -3  171.78   18.60
   0 -16   3  210.28   20.90
   0  16   3  185.08   22.40
   0 -16   3  106.99   22.20
   0  16  -3  153.08   21.50
   0  16   3  141.69   27.00
   0  16   3  140.49   23.30
   0 -16  -3  165.98   24.80
   0  16   3  185.28   22.20
   0  16  -3   91.29   26.50
   0  16   3  158.28   23.00
   0 -16   3  155.78   21.20
  -1 -16  -3    0.20   10.40
   1 -16   3    0.90   13.50
   1  16  -3  -24.30   15.30
  -1  16   3  -11.40   13.10
  -1  16   3  -11.60   19.90
   1  16  -3   12.60   24.60
   1  16  -3  -10.60   15.00
  -1 -16  -3   14.80   16.20
  -1  16   3    8.90   17.90
  -1  16   3    1.10   16.40
  -1 -16  -3  -32.80   16.70
  -1 -16  -3  -14.00   14.70
   1  16  -3  -18.30   19.40
   1  16  -3    8.10   12.10
  -1 -16  -3    7.50   14.90
   1 -16   3   15.40   14.20
  -1  16  -3   17.70   16.50
  -1 -16   3   32.50   15.30
   1  16   3    9.40   16.30
  -1 -16   3    3.30   15.80
  -1  16  -3  -22.10   17.20
  -1  16  -3    5.90    9.70
  -1 -16   3   -2.10   10.80
   1  16   3    1.90    9.10
   1 -16  -3    9.60   14.30
   1  16   3    1.10   20.10
  -1 -16   3  -26.00   17.00
  -1  16  -3   66.29   24.70
  -1  16  -3    2.60   13.10
   1  16   3  -27.50   18.60
  -1 -16   3    0.50   14.80
   1  16   3   -4.60   15.10
   2  16  -3   49.00   16.10
  -2  16   3   50.79   18.50
  -2 -16  -3   53.39   18.90
   2  16  -3   23.90   23.00
  -2 -16  -3   45.20   22.00
  -2 -16  -3   67.89   21.20
  -2 -16  -3   39.90    9.50
   2 -16   3   54.39   16.60
   2  16  -3   43.90   18.70
  -2 -16  -3   49.90   19.00
  -2  16   3  100.19   23.70
   2  16  -3   41.70   23.60
  -2 -16   3   55.79   19.10
   2  16   3   51.29   14.50
  -2 -16   3   35.50   17.90
   2  16   3   42.70   20.50
  -2  16  -3   55.19   17.70
  -2 -16   3   52.19   21.90
   2  16   3   44.80   19.00
   2  16   3   65.79   22.60
   2  16   3   31.10   20.50
  -2 -16   3   33.80   18.10
  -2 -16   3   48.40   12.80
   3  16  -3    4.80   21.80
  -3  16   3   18.70   22.50
   3  16  -3    8.00   17.80
   3 -16   3   33.20   17.40
  -3 -16  -3   29.20   19.40
  -3  16   3    1.50   15.90
  -3 -16  -3   -1.80   20.30
  -3  16  -3   26.30   15.70
   3  16   3   14.40   22.80
  -3 -16   3    0.00   20.90
   3  16   3   46.40   18.00
  -3 -16   3   28.90   19.60
   3  16   3   15.90   18.10
  -4  16   3  -13.80   22.00
   4 -16   3   15.70   18.00
   4  16  -3   -8.70   19.90
  -4 -16  -3   -2.60   19.00
  -4  16   3   -0.50   15.30
   4  16  -3  -28.70   23.30
  -4 -16  -3   10.40   18.50
  -4 -16  -3    5.70   23.10
   4  16   3   -8.80   21.80
  -4  16  -3  -11.10   14.30
  -4 -16   3   23.30   23.30
  -4 -16   3  -13.20   17.90
   4  16   3  -13.70   18.70
  -4 -16   3   -3.90   19.80
   4  16   3  -33.70   18.50
  -5  16   3  -21.30   23.60
   5 -16   3    3.60   19.30
  -5 -16  -3   11.20   25.20
   5  16  -3   -6.90   27.00
  -5  16   3    4.40   14.70
   5  16  -3    8.60   22.80
  -5 -16  -3    8.80   21.70
  -5 -16  -3    8.40   21.70
  -5 -16   3  -23.30   23.00
  -5  16  -3   -9.90   14.90
   5  16   3    0.30   23.10
  -5 -16   3  -10.20   21.60
  -5 -16   3   -0.90   20.10
   5  16   3  -14.50   25.20
   0 -17   3   51.59   15.40
   0 -17   3   53.99   14.30
   0  17  -3   69.69   18.70
   0  17   3   80.49   24.20
   0  17  -3    8.10   22.10
   0  17  -3   53.99   15.30
   0  17  -3   71.49   20.10
   0 -17  -3   12.30   16.60
   0  17   3   80.69   19.40
   0  17   3   29.60   19.40
   0  17   3  122.99   20.10
   0 -17   3   48.70   17.10
  -1 -17  -3   17.40   17.40
  -1  17   3   -5.90   22.00
   1  17  -3   16.20   13.60
  -1 -17  -3   65.59   19.10
  -1  17   3   24.00   19.30
   1  17  -3   59.49   20.00
   1  17  -3   38.70   26.00
  -1 -17  -3   34.40   21.10
   1  17  -3   38.70   21.70
  -1  17   3   32.50   18.70
  -1 -17  -3   38.50   12.00
   1 -17   3   18.70   14.70
   1  17  -3   50.89   18.30
  -1 -17   3   51.49   13.70
  -1  17  -3  -30.00   23.70
   1  17   3   46.00   18.40
   1  17   3   64.59   22.50
   1  17   3   32.70   22.80
   1  17   3   30.00   18.10
  -1 -17   3   48.40   18.10
  -1  17  -3   27.20   18.10
  -1 -17   3   45.50   16.40
  -1 -17   3   66.39   22.30
   2  17  -3   32.00   24.30
  -2  17   3   25.30   18.10
  -2  17   3   79.69   23.90
  -2 -17  -3   28.30   19.90
   2  17  -3   65.29   17.50
  -2 -17  -3   45.10   22.50
   2 -17   3   82.39   18.60
   2  17  -3   61.29   26.50
  -2 -17  -3   65.99   20.00
  -2 -17   3   18.30   18.60
   2  17   3   82.79   23.80
  -2 -17   3   46.90   20.40
  -2 -17   3   45.20   13.60
  -2  17  -3   63.69   18.70
   2  17   3   54.99   15.00
  -2 -17   3   94.99   25.20
   2  17   3   42.40   21.70
   2  17   3   59.79   22.90
  -3  17   3   -6.00   16.60
  -3 -17  -3    8.30   19.20
  -3  17   3    9.00   21.60
   3 -17   3   22.40   17.20
  -3 -17  -3   -8.20   20.60
   3  17  -3    5.70   24.60
   3  17  -3   36.10   18.60
   3  17   3   15.30   16.10
  -3 -17   3   10.60   19.20
   3  17   3   14.80   23.40
   3  17   3    0.70   19.50
  -3  17  -3   18.60   16.20
  -3 -17   3  -17.30   20.50
  -4 -17  -3    9.30   20.20
  -4  17   3    6.10   16.20
  -4 -17  -3    1.80   20.40
   4 -17   3   19.30   18.60
  -4  17   3   -2.30   23.60
  -4 -17  -3  -11.20   22.80
   4  17  -3   -5.10   21.40
   4  17  -3   10.50   26.10
  -4 -17   3    0.70   19.90
  -4 -17   3  -10.70   19.80
   4  17   3   -2.30   24.40
  -4 -17   3  -33.00   20.80
   4  17   3   39.20   21.10
  -4  17  -3    8.00   15.70
  -5 -17  -3   -2.40   22.30
  -5  17   3   -3.00   16.50
   5 -17   3  -10.50   19.60
   5  17  -3  -38.10   22.40
   5  17  -3    6.40   29.30
  -5 -17  -3  -18.90   21.60
  -5 -17  -3   44.50   27.80
   5  17   3  -21.90   24.90
   5  17   3   34.50   24.30
  -5 -17   3  -43.60   20.70
  -5 -17   3  -38.00   24.20
  -5  17  -3  -12.60   16.20
  -5 -17   3    5.00   21.90
   0  18   3   37.40   18.50
   0  18   3    9.90   18.50
   0 -18  -3    6.10   12.10
   0 -18  -3   34.00   17.60
   0 -18   3    0.20   16.40
   0  18  -3   20.60   22.70
   0  18  -3  -41.00   14.20
   0  18   3  -14.50   21.90
   0  18  -3    7.90   18.00
   0 -18   3   -3.30   14.20
  -1  18   3    7.20   19.80
   1  18  -3   91.19   30.10
   1  18  -3    1.10   18.20
  -1 -18  -3   11.80   17.30
  -1  18   3  -14.10   23.50
   1  18  -3   -8.90   17.20
  -1  18   3   11.00   19.80
   1  18  -3    7.00   13.00
  -1 -18  -3   12.60   11.40
   1 -18   3   14.40   15.80
  -1 -18  -3    1.70   17.60
  -1 -18   3   41.90   14.00
  -1  18  -3  -21.70   16.90
  -1 -18   3   12.80   18.80
   1  18   3  -11.10   17.50
   1  18   3   10.20   18.30
  -1  18  -3  -17.10   23.70
   1  18   3  -33.10   20.80
  -1 -18   3    2.30   16.10
   2 -18   3   12.90   15.60
  -2  18   3   36.30   19.10
   2  18  -3   -3.20   34.90
   2  18  -3   -6.20   24.60
   2  18  -3    0.80   14.60
  -2 -18  -3   21.60   19.80
  -2  18   3   11.70   20.40
  -2  18  -3   17.90   17.40
   2  18   3   23.00   14.30
   2  18   3   -7.10   21.50
  -2 -18   3   42.90   20.40
  -2 -18   3    7.90   12.40
  -2 -18   3    9.70   19.00
   3  18  -3    8.00   18.20
  -3  18   3   10.40   17.80
  -3 -18  -3   19.20   23.60
   3  18  -3   31.30   26.90
  -3  18   3   38.20   23.80
   3 -18   3   28.10   18.00
  -3 -18  -3   -5.50   20.00
  -3  18  -3   27.60   17.70
   3  18   3   57.29   26.10
   3  18   3   37.50   18.20
  -3 -18   3   27.50   23.40
   3  18   3    9.60   20.20
  -3 -18   3   35.00   21.30
   4 -18   3  -20.90   17.20
   4  18  -3   -1.70   20.90
  -4  18   3    9.30   19.00
  -4  18   3  -23.20   23.00
  -4 -18  -3  -24.60   22.20
  -4 -18  -3   -9.60   21.40
  -4 -18  -3  -23.70   20.30
   4  18  -3    3.50   25.70
  -4 -18   3   18.00   22.30
  -4 -18   3  -43.70   21.80
   4  18   3  -40.00   22.00
  -4 -18   3   32.00   21.90
   4  18   3   24.10   20.00
  -4  18  -3   -4.60   16.70
  -5 -18  -3    4.20   22.70
   5  18  -3   -8.40   23.70
  -5 -18  -3    7.80   26.60
   5  18  -3   -2.60   30.20
  -5  18   3   20.70   17.90
   5 -18   3    1.00   21.00
  -5 -18  -3   43.40   26.50
   5  18   3   21.40   22.80
   5 -18  -3   20.10   20.00
  -5 -18   3   -7.60   22.00
   5  18   3  -13.60   27.70
  -5  18  -3  -57.19   14.80
  -5 -18   3    4.60   27.70
  -5 -18   3   55.39   26.60
   0 -19  -3   64.79   16.00
   0  19   3   23.90   25.40
   0  19  -3   24.90   20.70
   0  19  -3   13.40   24.10
   0 -19   3   47.00   16.80
   0  19   3   75.89   22.30
  -1 -19  -3  -11.40   16.90
  -1  19   3   12.60   20.80
  -1  19   3    2.20   23.90
   1  19  -3   11.50   19.60
   1  19  -3   21.00   18.40
   1  19  -3   -1.70   26.50
   1 -19   3    4.30   16.20
  -1  19   3  -20.10   19.60
  -1 -19  -3    2.90   10.90
  -1 -19  -3    8.10   18.70
  -1  19  -3  -45.30   23.40
  -1 -19   3   21.60   19.10
  -1 -19   3   -6.10   16.30
   1  19   3  -22.30   18.40
  -1  19  -3   -3.20   18.90
   1  19   3    0.50   18.40
   1  19   3    3.20   26.00
  -1 -19   3   -1.00   13.10
   2 -19   3   16.00   16.10
  -2 -19  -3   -3.80   20.80
  -2  19   3   -3.10   22.00
  -2  19   3   -5.80   20.30
   2  19  -3    2.40   14.70
   2  19  -3   17.50   27.60
  -2 -19   3  -10.40   12.00
  -2 -19   3  -15.30   19.20
   2  19   3  -11.00   22.90
  -2  19  -3   21.10   18.90
  -3 -19  -3    3.80   20.70
  -3  19   3    8.80   19.80
   3  19  -3   33.20   28.10
   3 -19   3   22.90   17.80
   3  19  -3    8.90   18.30
  -3  19   3  -12.80   20.90
  -3 -19  -3   -1.10   22.10
   3  19   3   34.90   25.90
  -3 -19   3  -12.70   21.20
  -3  19  -3   -1.40   17.80
  -3 -19   3   -6.20   20.90
   3  19   3    1.60   16.50
   4  19  -3  -10.30   29.70
   4 -19   3   21.40   20.60
  -4  19   3   27.80   19.40
  -4 -19  -3   -6.70   22.10
   4  19  -3   -8.40   20.90
  -4  19   3   28.20   28.10
  -4 -19  -3   48.70   24.30
  -4 -19  -3   27.70   25.90
  -4 -19   3   23.40   26.40
   4  19   3  -22.70   19.00
  -4  19  -3   25.00   17.90
   4  19   3    2.80   27.30
  -4 -19   3    8.40   21.80
  -4 -19   3   59.59   24.90
   0  20   3   32.60   21.60
   0  20   3   41.10   27.10
   0 -20   3   42.90   17.20
   0 -20  -3   54.49   16.80
   0  20  -3   48.00   26.70
   0 -20  -3   23.20   19.10
   0  20  -3   34.60   21.90
  -1 -20  -3    8.80   19.20
   1  20  -3   -4.40   27.10
  -1  20   3   38.20   23.00
  -1 -20  -3   -6.90   11.50
   1  20  -3    5.90   20.20
  -1  20   3   -4.10   26.40
   1  20  -3   12.80   19.80
   1 -20   3  -11.60   16.10
   1 -20  -3   -2.90   15.20
  -1 -20   3   15.70   21.50
   1  20   3   34.50   20.80
  -1 -20   3   32.80   20.20
  -1  20  -3   18.20   20.50
  -1  20  -3   39.20   28.00
   1  20   3   32.60   21.80
  -1 -20   3   14.20   13.90
   1  20   3  -23.10   24.80
   2  20  -3   -1.60   15.00
   2 -20   3   27.40   18.20
  -2 -20  -3  -30.80   20.50
   2  20  -3  -19.90   26.70
  -2  20   3    0.10   21.10
  -2  20   3   10.60   21.90
  -2  20  -3   40.20   20.30
   2  20   3  -26.70   24.70
  -2 -20   3  -17.10   18.70
  -3  20   3  -24.70   24.30
   3 -20   3   -6.30   16.90
  -3  20   3   46.20   21.90
   3  20  -3  -14.80   28.00
   3  20  -3   16.60   18.50
  -3 -20  -3    6.90   23.80
   3  20   3   -5.80   24.50
  -3  20  -3   19.80   19.10
  -3 -20   3   -0.70   22.90
  -4 -20  -3    5.40   25.90
   4  20  -3  -24.90   27.90
  -4  20   3   17.70   20.50
   4  20  -3   22.30   23.60
   4 -20   3   -2.30   20.40
  -4  20  -3   17.20   19.10
   4 -20  -3   33.70   20.90
  -4 -20   3   41.00   27.20
   4  20   3   28.40   30.10
  -4 -20   3  -28.80   22.60
   4  20   3    3.90   19.90
  -4 -20   3   18.20   22.50
   0  21  -3   19.10   27.60
   0 -21   3   18.50   17.00
   0  21  -3   59.09   22.60
   0 -21  -3   10.20   18.40
   0  21   3  -51.79   25.00
   0 -21  -3   37.20   15.80
   0  21   3   30.80   23.40
  -1 -21  -3    7.20   13.80
  -1 -21  -3   -9.80   18.70
  -1  21   3    3.40   21.30
  -1  21   3   39.00   29.60
   1  21  -3  -21.50   28.00
   1  21  -3  -40.80   18.70
   1 -21   3  -10.90   16.20
   1  21   3   26.00   21.70
  -1  21  -3   -3.50   20.60
   1 -21  -3  -21.50   13.70
  -1 -21   3    2.20   14.50
   1  21   3   18.50   28.20
   2  21  -3   29.70   32.70
  -2 -21  -3   -5.10   20.90
   2 -21   3    7.30   18.30
  -2  21   3   11.20   21.80
   2  21   3   -1.20   26.10
  -2 -21   3   42.20   21.80
   2 -21  -3   43.00   19.50
  -2  21  -3  -46.20   18.40
  -3 -21  -3   -1.60   24.50
   3 -21   3   20.60   20.40
   3  21  -3   18.50   20.70
  -3  21   3   12.20   21.50
   3  21  -3   34.50   32.50
  -3  21  -3   -1.10   20.00
   3  21   3   21.80   29.70
   3 -21  -3  -21.80   17.80
  -4  21   3   -9.60   20.60
   4 -21   3   18.90   22.50
   4  21  -3  -20.50   31.90
   4  21  -3   -9.40   22.40
  -4 -21  -3  -10.20   26.30
  -4 -21   3   22.80   27.00
   4 -21  -3   12.70   20.20
   4  21   3   -4.70   28.50
  -4  21  -3   27.20   21.10
  -4 -21   3    8.80   23.90
   0 -22   3    4.30   17.20
   0  22  -3   58.69   30.30
   0  22  -3   -6.50   21.80
   0 -22  -3   -6.90   14.50
   0  22   3   33.90   24.40
   0  22   3   14.00   29.20
  -1  22   3   70.69   31.50
   1  22  -3  -16.60   28.60
  -1 -22  -3    1.70   21.20
  -1 -22  -3  -20.10   13.20
   1 -22   3   -3.70   17.30
  -1  22   3  -19.10   21.70
  -1  22  -3   14.50   22.30
  -1 -22   3    7.70   15.20
   1  22   3  -44.10   27.60
   1 -22  -3   -0.80   16.70
   2 -22   3  -36.70   18.10
  -2 -22  -3    1.20   22.70
  -2  22   3  -10.80   20.90
   2  22  -3    8.70   31.50
   2  22   3   -1.70   27.70
  -2  22  -3   -9.40   21.10
   2 -22  -3   12.50   17.50
  -3 -22  -3   28.50   26.70
   3  22  -3   32.70   33.40
   3 -22   3   37.60   22.50
  -3  22   3    7.50   21.80
   3  22   3  -16.60   28.60
   3 -22  -3   34.70   20.10
  -3  22  -3   47.80   23.00
   0  23   3  -41.10   20.90
   0  23  -3    6.30   23.60
   0  23   3  -31.80   27.60
   0 -23   3   14.50   18.40
   0  23  -3  -40.60   27.60
   0 -23  -3    8.50   15.90
  -1  23   3   10.90   29.40
   1  23  -3  -18.00   28.30
  -1 -23  -3   38.30   22.60
   1 -23   3   21.60   20.20
  -1  23   3   11.10   24.90
   1  23   3  -10.00   30.70
  -1  23  -3   50.49   24.80
   1 -23  -3  -35.80   15.80
  -1 -23   3   20.80   17.40
   2  23  -3   11.60   32.90
  -2  23   3  -35.10   22.10
   2 -23   3   25.10   21.50
  -2 -23  -3  -32.40   22.30
   2  23   3   20.80   32.30
  -2  23  -3   35.10   23.10
   2 -23  -3   -6.70   18.30
   3  23  -3  -19.60   35.70
  -3 -23  -3   20.40   26.70
  -3  23   3   41.80   24.20
   3 -23   3  -12.50   19.90
  -3  23  -3   12.10   22.50
   3 -23  -3   -2.90   19.90
   3  23   3  -16.90   30.40
   0  24  -3   -5.10   30.40
   0 -24   3   -0.70   18.30
   0 -24  -3   -6.40   16.40
   0  24  -3   -5.40   24.60
   0  24   3  -50.49   27.00
   0  24   3   34.10   24.90
   1  24  -3   -1.20   30.30
   1 -24   3   22.60   20.50
  -1  24   3   41.80   26.50
   1 -24  -3   23.60   18.60
  -1  24  -3   14.90   24.00
  -1 -24   3    8.00   17.20
   1  24   3   12.80   30.10
  -2  24   3   34.50   26.30
  -2 -24  -3   12.30   25.90
   2  24  -3  -60.09   32.30
   2 -24   3   31.00   23.00
  -2  24  -3  -11.50   22.90
   2  24   3  -20.30   33.50
   2 -24  -3   60.49   21.20
   3  24   3   17.60   35.30
   0  25   3   23.00   26.70
   0 -25   3   16.60   20.00
   0 -25  -3  -20.20   16.60
   0  25   3   86.69   35.50
   0  25  -3  -13.00   32.90
   0  25  -3  -25.00   23.90
   1 -25   3   -4.80   20.60
  -1  25   3   -5.30   25.40
   1  25  -3   31.10   33.20
   1  25   3  -11.70   33.00
   1 -25  -3   17.50   19.70
  -1  25  -3   45.40   27.70
   2 -25   3   30.60   22.80
  -2  25   3   -1.80   25.30
   2  25  -3  -18.60   32.40
   2  25   3   -8.90   34.60
  -2  25  -3   21.00   26.10
   2 -25  -3   18.40   20.60
   0  26  -3   32.60   35.90
   0 -26  -3   -8.40   18.80
   0  26   3   11.90   27.80
   0  26   3  -21.40   31.10
   0  26  -3   41.40   28.40
   0 -26   3    5.60   20.00
   1 -26   3   -7.10   21.20
   1  26  -3  -47.10   32.30
  -1  26   3   30.10   27.60
   1  26   3  -17.00   32.90
   1 -26  -3   45.40   22.30
  -1  26  -3  100.79   31.40
   0   0  -4 9829.52  235.08
   0   0  -4 9718.93  234.18
   0   0  -4 9841.02  235.48
   0   0   4 9789.32  235.18
   0   0   4 9930.81  233.38
   0   0   4 9999.00  234.78
   0   0  -4 9707.63  236.68
   0   0   4 9782.92  235.08
  -1   0   4  339.07   18.20
  -1   0   4  375.26   14.90
   1   0  -4  327.77   16.30
  -1   0   4  354.66   15.90
   1   0   4  358.26   14.30
   1   0   4  343.17   17.20
  -1   0   4  344.37   14.30
   1   0  -4  325.77   13.20
   1   0  -4  354.46   15.20
  -1   0   4  333.77   18.20
  -1   0   4  339.37   15.70
  -1   0  -4  360.86   17.00
   1   0   4  339.47   16.00
  -1   0  -4  362.36   18.60
  -1   0  -4  332.57   14.50
   1   0   4  347.07   16.10
  -1   0   4  357.16   13.80
   1   0  -4  328.87   17.90
  -1   0   4  358.26   17.10
   2   0  -4   15.60    6.30
  -2   0  -4   14.00    7.40
   2   0  -4   12.40    7.30
  -2   0  -4   18.40    7.00
  -2   0  -4   15.30    7.50
   2   0   4   20.00    9.30
  -2   0  -4   20.60    7.00
   2   0   4    5.50    5.50
  -2   0   4   -5.70   11.60
  -2   0  -4   40.10   14.30
   2   0   4   10.90    7.60
  -2   0  -4    3.90    9.90
   2   0  -4   21.30   10.20
  -2   0   4    7.30    9.90
  -2   0   4   24.70    7.00
   2   0   4   17.80    7.50
  -2   0   4   20.30    6.40
  -2   0  -4    6.20    8.30
  -2   0   4   25.20    9.10
  -2   0   4   20.20    5.70
  -2   0   4   19.80    7.10
   2   0  -4   11.00    7.40
   3   0  -4  235.58   18.40
  -3   0   4  244.88   23.70
   3   0  -4  198.68   14.20
   3   0   4  226.68   14.50
  -3   0   4  210.58   12.70
   3   0   4  222.28   18.40
  -3   0  -4  207.78   15.80
   3   0  -4  217.28   21.20
   3   0   4  197.28   14.10
  -3   0   4  239.08   13.50
  -3   0  -4  206.38   14.90
  -3   0   4  231.48   11.70
   3   0   4  215.38   12.60
  -3   0  -4  202.08   13.70
  -3   0  -4  187.78   23.30
  -3   0  -4  204.38   14.10
  -3   0  -4  201.48   19.90
   3   0  -4  209.48   12.50
  -4   0   4  108.29   21.10
  -4   0  -4  115.69   24.10
  -4   0  -4  101.59   12.30
  -4   0   4  109.29   10.30
   4   0   4   97.29   11.00
  -4   0   4   66.49   12.40
   4   0   4   96.99   10.20
   4   0  -4   90.49   16.50
   4   0  -4   91.69    8.60
   4   0  -4   98.19    9.90
  -4   0   4   67.59   19.80
  -4   0  -4   87.39   12.10
  -4   0  -4   80.29   14.10
   4   0   4   93.49   16.30
  -4   0  -4   79.69   11.30
  -4   0   4   88.39    9.00
   4   0   4   93.69   10.30
   4   0  -4   93.29   11.90
  -4   0  -4  114.19   10.90
   4   0  -4   91.99   19.70
  -5   0   4   14.10   20.50
  -5   0   4  -20.10   17.80
  -5   0   4   -0.90   11.50
   5   0   4    9.60   15.30
  -5   0  -4   18.00   13.10
   5   0  -4    6.10   16.50
  -5   0  -4   -2.50    7.70
  -5   0  -4   10.70   11.20
  -5   0   4   -0.60    9.60
  -5   0  -4   10.50   18.50
  -5   0  -4  -32.70   21.80
   5   0  -4    6.50   19.30
   5   0   4   19.40   19.40
  -6   0   4   -5.80   22.60
   6   0   4  -24.90   23.40
  -6   0   4   -1.00   11.50
  -6   0   4  -18.90   20.90
   6   0  -4   14.40   19.30
  -6   0  -4   -3.80   13.30
   6   0   4   24.50   18.40
   6   0  -4   -9.20   21.60
  -6   0  -4   17.40   23.30
  -6   0  -4   22.00   27.00
   0   1   4  361.56   14.80
   0  -1   4  362.26   13.70
   0   1  -4  364.46   16.30
   0  -1  -4  361.36   15.20
   0   1   4  390.46   16.30
   0   1  -4  368.46   14.90
   0   1   4  380.86   16.70
   0  -1   4  370.86   15.70
   0   1  -4  361.86   17.10
   0   1   4  381.66   16.30
   0  -1   4  370.56   14.40
   0  -1  -4  372.16   16.50
   0   1  -4  423.36   18.90
   0   1   4  369.96   16.10
   0  -1   4  359.76   15.90
   0  -1   4  356.66   16.70
   0  -1   4  371.76   16.30
   0   1   4  357.26   15.80
   0  -1  -4  364.36   16.20
   0  -1  -4  404.86   17.40
  -1   1   4  762.32   23.00
   1   1  -4  724.23   24.90
  -1  -1  -4  779.82   25.80
   1  -1   4  720.53   25.20
  -1   1   4  722.23   21.80
   1   1  -4  719.53   23.60
   1   1  -4  677.73   26.60
  -1   1   4  718.43   26.30
  -1   1   4  708.43   25.50
   1  -1   4  733.33   23.70
  -1  -1  -4  706.33   23.70
  -1   1   4  714.13   24.30
  -1  -1  -4  729.43   26.40
  -1  -1  -4  727.03   23.40
   1  -1   4  753.32   22.80
  -1   1   4  698.43   22.80
  -1   1   4  745.03   21.50
   1   1  -4  733.43   23.30
   1  -1   4  718.43   23.70
  -1   1  -4  715.83   26.30
   1   1   4  707.23   25.00
   1  -1  -4  710.03   20.90
  -1  -1   4  761.02   26.00
  -1   1  -4  736.93   22.50
  -1   1  -4  743.13   23.90
   1   1   4  734.83   23.10
  -1   1  -4  724.83   23.80
   1   1   4  726.53   25.90
  -1   1  -4  733.33   24.50
  -1  -1   4  725.43   23.40
   1  -1  -4  732.13   23.50
  -1  -1   4  725.83   24.60
   1  -1  -4  735.73   22.90
  -1  -1   4  703.63   26.00
   1   1   4  746.73   22.00
  -1  -1   4  714.03   25.30
   1  -1  -4  739.23   25.90
  -1  -1   4  734.43   23.30
   1   1   4  735.63   24.70
   2   1  -4  469.45   24.90
  -2   1   4  428.56   20.20
   2  -1   4  475.75   22.10
  -2   1   4  405.96   23.70
  -2  -1  -4  427.26   20.60
  -2   1   4  427.56   14.60
  -2  -1  -4  416.46   18.50
  -2  -1  -4  385.86   22.70
  -2  -1  -4  416.46   18.90
  -2   1   4  438.76   16.40
  -2  -1  -4  436.86   15.90
   2   1  -4  388.76   19.70
   2   1  -4  418.76   17.80
  -2   1   4  374.56   23.60
  -2   1   4  437.26   16.20
   2  -1   4  404.06   17.50
   2   1  -4  429.56   19.60
   2  -1   4  423.56   16.50
  -2  -1  -4  399.46   17.80
   2  -1   4  455.05   17.70
   2   1   4  431.16   22.40
  -2   1  -4  459.45   25.80
  -2   1  -4  427.26   17.00
   2  -1  -4  426.16   17.30
  -2   1  -4  424.66   22.80
   2   1   4  432.16   19.40
  -2  -1   4  442.86   24.80
  -2   1  -4  440.06   16.30
   2  -1  -4  434.76   23.70
  -2   1  -4  414.36   18.60
  -2  -1   4  428.66   16.40
  -2   1  -4  425.76   17.90
   2  -1  -4  431.36   16.30
   2  -1  -4  451.15   19.20
  -2  -1   4  458.45   18.90
   2   1   4  455.45   20.00
   2   1   4  434.86   15.20
  -2  -1   4  450.85   19.20
  -2  -1   4  414.36   22.10
  -2   1  -4  415.36   16.20
  -2  -1   4  446.56   17.60
  -3  -1  -4   20.20   13.40
  -3   1   4   39.70   14.40
   3  -1   4   28.60   10.70
   3  -1   4   20.40    7.20
   3   1  -4   17.40    6.50
   3  -1   4   11.30    6.80
   3  -1   4    9.90    6.80
  -3   1   4   33.50    5.40
  -3   1   4   27.30    6.00
  -3   1   4   18.80    6.20
  -3  -1  -4   19.00    8.20
  -3  -1  -4   16.20    8.10
   3   1  -4   23.70    8.50
   3   1  -4   33.00   13.40
  -3   1   4   21.00   14.70
  -3   1   4   16.70   10.40
   3   1  -4   12.90    6.90
  -3  -1  -4   34.20   17.30
  -3  -1  -4   17.10    7.80
   3   1  -4    9.20    9.90
  -3   1   4   23.10    5.90
  -3   1  -4    8.20    7.90
  -3   1  -4   18.60    6.80
  -3  -1   4    5.10   11.00
  -3  -1   4   28.00   14.80
  -3   1  -4   18.90    7.10
  -3   1  -4   14.30   12.20
   3  -1  -4   16.20   12.00
  -3  -1   4   15.00    8.00
   3   1   4   18.70   10.50
   3   1   4    1.60    5.70
   3   1   4   22.00    8.40
  -3   1  -4   18.10    8.20
   3  -1  -4   12.80    8.80
  -3  -1   4   10.70    7.00
   3  -1  -4   10.30    6.50
  -3   1  -4   38.00    7.80
  -3  -1   4   23.40    6.70
   3   1   4    6.90    7.50
  -3   1  -4   -1.60   15.50
  -3  -1   4   20.80    9.10
   3  -1  -4   24.90    5.70
  -4  -1  -4   -8.00   15.30
   4   1  -4   17.60   16.30
  -4   1   4   -1.90    7.80
   4  -1   4    8.70    8.00
  -4   1   4    8.10   17.60
  -4  -1  -4  -11.60   17.70
  -4   1   4   -1.60   16.00
   4   1  -4    3.20    6.60
   4   1  -4   15.20   13.50
   4   1  -4    1.90    8.20
  -4  -1  -4    1.50   11.00
  -4   1   4   -7.50    6.40
   4  -1   4    0.20    6.70
  -4  -1  -4    4.50    9.10
   4  -1   4   19.10   12.50
  -4  -1  -4   -0.40    8.00
  -4  -1  -4   13.00    9.50
   4  -1   4    5.40    6.90
   4   1  -4   12.40    8.80
  -4   1   4   12.40   11.50
  -4  -1  -4   17.40   10.00
   4  -1  -4   -0.60   11.10
  -4  -1   4   -2.20   16.90
  -4   1  -4    3.10    8.40
  -4  -1   4    0.80    9.70
  -4  -1   4   22.10    8.00
   4   1   4   13.10   12.30
  -4   1  -4    2.00   10.30
  -4   1  -4    8.00    7.10
  -4  -1   4    0.80    7.80
   4  -1  -4   26.20    9.00
  -4  -1   4   15.30   17.60
   4  -1  -4   17.80   15.40
  -4   1  -4   21.40   19.60
   4   1   4    8.00    8.80
  -4   1  -4   11.40   16.10
  -4   1  -4   10.50    8.90
   4   1   4   -5.00   15.40
   4   1   4   -8.20    7.80
  -4  -1   4   16.20    8.10
  -4   1  -4   12.70    7.90
   4   1   4    3.20    7.10
  -5  -1  -4  121.69   16.00
   5  -1   4   97.59   19.70
  -5   1   4   98.39   12.40
   5   1  -4  130.99   23.40
  -5   1   4  191.88   29.80
  -5  -1  -4  142.99   26.00
  -5  -1  -4   90.69   27.40
  -5   1   4  146.69   26.60
   5   1  -4  123.89   26.10
  -5  -1  -4  137.89   13.40
  -5  -1  -4  132.59   18.00
   5  -1   4  115.09   24.30
  -5   1   4  111.29   17.40
  -5   1   4  113.99   15.30
   5   1   4  143.79   26.90
  -5  -1   4  137.39   16.50
  -5  -1   4  106.09   15.00
  -5   1  -4  126.09   24.80
   5  -1  -4  129.69   21.60
   5  -1  -4  122.29   25.90
   5   1   4  150.18   21.00
  -5  -1   4  115.99   25.10
  -5   1  -4  159.98   31.80
  -5  -1   4  134.39   26.40
  -5   1  -4  155.38   19.90
  -6   1   4  -10.90   20.70
   6  -1   4   -4.50   22.50
  -6   1   4   10.40   11.30
  -6  -1  -4   37.50   27.90
  -6   1   4   42.40   23.70
  -6  -1  -4   20.30   24.80
   6  -1   4   27.80   18.00
   6   1  -4    2.40   20.10
   6   1  -4   34.80   25.00
  -6  -1  -4   16.00   15.20
   6  -1  -4   18.90   20.00
  -6  -1   4  -14.70   22.60
  -6  -1   4   42.20   14.00
  -6  -1   4   15.60   24.80
  -6   1  -4   56.39   27.80
   6   1   4  -11.60   23.10
  -6   1  -4   35.10   24.70
  -6   1  -4    6.70   12.30
   6  -1  -4   21.60   23.20
   6   1   4   35.90   18.10
   0   2  -4  259.37   13.80
   0   2  -4  231.88   15.50
   0   2   4  253.67   13.90
   0   2   4  261.97   15.90
   0  -2  -4  246.78   15.20
   0  -2   4  264.97   13.70
   0   2   4  253.97   11.00
   0  -2   4  271.17   12.30
   0   2   4  230.68   14.60
   0   2  -4  263.97   18.10
   0  -2   4  250.47   15.10
   0   2  -4  269.67   17.00
   0  -2   4  246.28   14.30
   0   2   4  215.38   14.80
   0  -2   4  287.77   13.50
   0  -2  -4  235.28   13.90
   0   2   4  250.27   14.90
   0  -2  -4  253.57   14.90
   0   2   4  249.58   12.30
   0   2  -4  255.57   14.20
   0  -2   4  253.67   12.00
   0   2   4  246.68   13.50
   0  -2  -4  281.67   15.60
  -1  -2  -4  817.62   26.30
  -1  -2  -4  764.52   28.00
   1   2  -4  747.03   29.00
  -1   2   4  821.92   26.90
  -1   2   4  775.22   24.10
   1   2  -4  813.32   26.10
   1   2  -4  842.72   27.70
   1  -2   4  810.62   25.10
  -1   2   4  774.12   24.50
  -1  -2  -4  802.82   28.20
   1   2  -4  793.42   24.30
   1   2  -4  799.62   26.60
   1  -2   4  789.12   24.90
  -1   2   4  785.12   28.00
  -1   2   4  790.92   23.00
   1  -2   4  804.62   25.10
  -1   2   4  800.92   23.30
  -1  -2  -4  822.42   26.10
  -1   2  -4  812.52   24.30
  -1  -2   4  836.52   28.20
   1   2   4  810.02   23.70
   1   2   4  806.72   28.00
  -1  -2   4  807.72   28.10
  -1   2  -4  798.22   25.50
   1  -2  -4  822.62   26.40
  -1   2  -4  821.22   24.60
   1   2   4  823.62   25.80
   1   2   4  829.32   28.30
  -1   2  -4  834.22   26.20
  -1   2  -4  828.32   24.70
   1  -2  -4  810.32   24.90
  -1  -2   4  819.42   26.00
   1  -2  -4  795.12   24.80
  -1  -2   4  797.92   27.20
  -1  -2   4  810.22   27.00
  -1  -2   4  804.32   25.30
   1   2   4  796.32   27.00
  -1   2  -4  774.02   28.00
   2  -2   4   55.79    8.00
  -2  -2  -4   49.70    9.30
  -2   2   4   57.19    5.50
   2  -2   4   55.99   10.80
  -2  -2  -4   64.19   12.90
   2   2  -4   60.19    5.10
  -2  -2  -4   80.69   16.10
  -2   2   4   50.49   13.40
  -2  -2  -4   54.09    7.40
  -2  -2  -4   48.40    9.80
  -2   2   4   58.09   11.10
  -2   2   4   49.80    6.70
  -2  -2  -4   31.70   10.70
  -2   2   4   63.09    5.50
   2  -2   4   37.60    7.40
   2  -2   4   51.19    8.30
  -2   2   4   56.59    6.70
  -2  -2  -4   55.89    9.80
   2   2  -4   51.59   12.90
   2   2  -4   42.60   10.10
   2   2  -4   51.49    9.10
  -2   2   4   41.40   12.30
   2   2  -4   64.79   10.50
  -2   2  -4   43.40    8.30
   2   2   4   56.09    9.90
  -2  -2   4   67.29   14.40
   2   2   4   50.69   10.30
   2   2   4   72.99    6.70
  -2   2  -4   44.10    8.30
  -2  -2   4   37.50    8.90
  -2  -2   4   54.79    8.80
   2  -2  -4   38.00   10.00
  -2  -2   4   57.89    8.10
   2  -2  -4   46.60    6.80
  -2   2  -4   66.09    7.40
  -2   2  -4   53.89    7.90
  -2   2  -4   64.49    7.70
  -2  -2   4   36.00    9.10
  -2   2  -4   56.29   10.70
  -2  -2   4   46.60   11.50
  -2   2  -4   65.99   14.60
   2   2   4   41.80   10.30
   2  -2  -4   52.89    7.00
  -2  -2   4   53.59    9.00
   3  -2   4   61.19    9.30
  -3  -2  -4   75.99   11.50
   3   2  -4   61.69   15.30
  -3   2   4   55.59    5.90
  -3   2   4   71.79    5.80
   3  -2   4   55.59   12.70
  -3  -2  -4   69.49   10.10
  -3  -2  -4   73.69    9.70
  -3   2   4   69.19   16.20
   3  -2   4   64.39    7.90
  -3   2   4   92.19   17.10
   3  -2   4   56.49    7.50
   3   2  -4   53.59    7.60
  -3   2   4   47.50   11.90
   3   2  -4   79.89   11.80
  -3   2   4   66.09   15.60
   3   2  -4   56.09   12.80
  -3  -2  -4   65.79   15.10
  -3  -2  -4   68.59   10.30
  -3  -2  -4   83.59   10.90
  -3  -2  -4   58.89   18.00
  -3   2   4   63.69    5.40
   3   2  -4   75.19    9.90
   3   2   4   75.29   11.00
  -3  -2   4   78.49   14.40
  -3   2  -4   63.79    9.00
  -3   2  -4   74.29    8.50
   3  -2  -4   75.39   11.40
  -3   2  -4   77.19    8.70
  -3  -2   4   64.69   10.00
  -3  -2   4   69.89   16.20
  -3   2  -4   66.59    8.00
  -3  -2   4   60.89    9.60
  -3   2  -4   57.99   18.20
  -3  -2   4   86.39   11.00
  -3   2  -4   71.89   10.40
   3   2   4   44.30   14.50
   3   2   4   75.59   11.20
  -3   2  -4   39.90   13.20
   3   2   4   67.99    7.00
   3   2   4   30.70   11.30
  -3  -2   4   48.20    8.40
  -3  -2   4   77.39   10.20
   4   2  -4   36.60    8.90
  -4  -2  -4   61.39   10.60
  -4   2   4   48.00    7.70
   4  -2   4   44.20    9.90
  -4   2   4   48.60   19.30
  -4   2   4   24.40   12.40
  -4  -2  -4   54.89   21.60
   4  -2   4   46.10    6.90
  -4   2   4   38.80   18.70
  -4  -2  -4   39.70   11.20
  -4  -2  -4   34.10   17.20
   4   2  -4   46.90   15.60
   4   2  -4   57.19    9.60
   4   2  -4   34.30   17.20
   4  -2   4   54.09   14.80
  -4  -2  -4   35.30   11.80
  -4  -2  -4   64.19   12.30
   4  -2   4   58.89    7.00
  -4  -2  -4   37.90   12.70
  -4   2  -4   30.50    8.70
  -4   2  -4  -11.20   18.50
   4  -2  -4   26.10   12.70
  -4   2  -4   41.30    9.60
  -4  -2   4   51.99   11.20
  -4   2  -4   48.50   12.80
  -4  -2   4   46.80   10.00
  -4   2  -4   42.70   17.00
   4   2   4   27.70   17.30
  -4  -2   4   37.40   18.10
   4   2   4   37.70   10.80
   4   2   4   25.50    7.10
   4   2   4   51.69   14.40
   4   2   4   41.60   10.40
  -4  -2   4   51.19   10.50
  -4  -2   4   61.79   16.80
  -4  -2   4   32.10    9.30
  -4   2  -4   49.70    8.20
  -4   2  -4   45.20    7.90
  -5   2   4   26.50   14.20
   5  -2   4   30.10   16.20
  -5   2   4   26.80    8.60
   5  -2   4    7.40   17.10
  -5  -2  -4   30.60   20.40
  -5   2   4    7.50   19.50
  -5   2   4   15.60    8.80
  -5   2   4   16.20   19.60
  -5  -2  -4   20.60   24.20
  -5  -2  -4    6.80   12.20
   5   2  -4   16.50   17.70
  -5  -2  -4   21.90   13.00
   5   2  -4   -8.30   19.30
  -5   2  -4   23.30   10.60
   5  -2  -4   21.10   15.30
   5   2   4   21.70   21.70
  -5  -2   4   52.89   21.10
  -5  -2   4   14.30    8.30
  -5   2  -4   12.00   12.40
  -5   2  -4   17.70   19.80
   5  -2  -4   37.20   12.80
  -5   2  -4   18.00   22.20
  -5  -2   4   12.00   11.80
   5   2   4   43.80   16.30
   5  -2  -4   32.30   20.00
  -5  -2   4   46.80   23.10
  -6  -2  -4   31.50   24.30
   6   2  -4  -20.10   20.20
  -6   2   4   -7.20   21.20
  -6   2   4   52.29   25.30
   6  -2   4   16.60   17.30
  -6  -2  -4    5.60   14.50
   6   2  -4    3.90   20.10
  -6  -2  -4   -4.50   26.60
  -6   2   4  -14.70    9.90
   6  -2   4   19.10   25.00
  -6  -2   4    9.30   22.30
   6  -2  -4   38.80   20.80
  -6   2  -4   19.40   26.00
  -6  -2   4   -5.20   23.90
  -6   2  -4    9.50   11.80
   6   2   4    5.90   16.70
   6  -2  -4   10.90   22.70
  -6   2  -4   20.10   22.30
  -6  -2   4   -1.50   12.70
   6   2   4   -6.90   24.40
   0   3   4   95.59    7.80
   0  -3   4   96.19   11.00
   0   3  -4   95.59    9.60
   0   3   4  101.89   10.90
   0   3  -4   99.69   13.10
   0  -3  -4   95.49    9.80
   0   3   4   84.79    8.70
   0  -3   4  112.49   10.20
   0  -3  -4   82.89    9.70
   0   3  -4   81.49   10.40
   0   3  -4   93.99    9.70
   0  -3   4   92.99    9.90
   0  -3  -4   99.29    9.70
   0  -3   4   84.69    9.10
   0   3   4   89.79    9.80
   0   3  -4  108.99   11.70
   0  -3  -4  114.49   11.20
   0   3   4  103.59   11.80
   0   3   4  103.89   10.30
   1  -3   4 1325.27   37.40
   1  -3   4 1308.37   36.60
  -1   3   4 1313.57   36.30
  -1   3   4 1306.77   38.60
  -1  -3  -4 1345.87   39.80
  -1  -3  -4 1294.47   38.80
  -1  -3  -4 1317.07   38.30
   1   3  -4 1303.07   36.60
  -1   3   4 1291.37   36.10
   1   3  -4 1262.27   38.00
   1   3  -4 1406.16   40.70
  -1  -3  -4 1348.07   40.60
   1   3  -4 1419.06   41.60
  -1   3   4 1269.97   34.90
   1   3  -4 1145.79   39.40
   1  -3   4 1324.07   37.30
  -1   3   4 1210.18   40.10
  -1   3   4 1286.17   34.90
  -1   3  -4 1318.57   36.40
  -1   3  -4 1266.87   42.40
  -1  -3   4 1303.37   38.20
   1   3   4 1364.76   34.20
   1   3   4 1306.77   40.20
  -1  -3   4 1332.87   39.20
  -1  -3   4 1305.77   37.60
   1   3   4 1336.87   40.40
  -1  -3   4 1330.17   40.30
   1   3   4 1336.17   40.50
   1  -3  -4 1299.97   37.00
  -1   3  -4 1321.37   36.00
   1  -3  -4 1321.97   37.10
   1  -3  -4 1303.87   36.30
   1   3   4 1368.66   39.60
   1   3   4 1304.77   35.40
  -1   3  -4 1353.26   39.10
  -1   3  -4 1314.37   38.30
  -1   3  -4 1308.37   37.20
  -1  -3   4 1308.47   39.70
  -1  -3   4 1307.37   38.60
   1   3   4 1302.57   38.00
  -1   3  -4 1325.77   35.00
   2   3  -4   85.79   10.60
  -2  -3  -4   86.39   11.00
  -2   3   4   81.59    5.60
   2   3  -4   79.59   14.00
  -2   3   4   69.59   13.40
   2   3  -4   77.89   12.10
  -2   3   4   86.09    7.20
  -2  -3  -4   69.49   12.60
   2  -3   4   79.19    9.90
  -2   3   4   69.79    6.80
  -2  -3  -4   77.29   16.50
  -2  -3  -4   89.19    9.00
  -2   3   4   65.79   14.70
   2   3  -4   78.49   12.00
  -2  -3  -4   60.79   13.50
  -2  -3  -4   67.19   11.20
   2  -3   4   79.99    8.40
   2  -3   4   86.39    8.60
  -2  -3   4   61.89   12.00
  -2   3  -4   63.29   13.90
   2   3   4   74.39   11.90
  -2  -3   4   86.59   10.60
   2  -3  -4   85.89    7.30
   2  -3  -4   66.09    7.50
   2   3   4   74.99   13.20
  -2  -3   4   88.99   11.50
  -2   3  -4   82.49    7.70
  -2  -3   4   65.69   14.90
  -2   3  -4   88.19    8.10
  -2  -3   4   74.39    9.10
   2   3   4   92.99    6.60
  -2  -3   4   83.39   12.30
  -2   3  -4   73.39    8.60
  -2  -3   4   79.39   10.60
   2  -3  -4   70.59   10.70
  -2   3  -4   77.69   11.70
  -2   3  -4   70.49    8.60
  -2  -3   4   82.69    9.70
   2   3   4   81.49   11.30
   2   3   4   63.89   11.60
  -3  -3  -4   40.30   10.60
  -3   3   4   75.99   13.60
  -3  -3  -4   54.09   18.30
   3   3  -4   59.79    7.20
  -3   3   4   46.60   14.50
  -3  -3  -4   60.39   10.50
  -3   3   4   63.59   15.20
  -3  -3  -4   50.79   15.30
   3  -3   4   51.69    7.00
   3  -3   4   72.79    7.20
   3  -3   4   69.69   13.30
  -3   3   4   73.89   15.20
   3   3  -4   51.89   12.80
   3  -3   4   47.90    9.00
   3   3  -4   76.09   10.50
   3   3  -4   60.99   16.50
  -3  -3  -4   62.09   11.90
  -3  -3  -4   87.79   11.50
  -3  -3  -4   78.79   10.70
   3   3  -4   83.39   12.40
  -3  -3   4   55.69   13.70
  -3   3  -4   45.20   13.90
  -3  -3   4   38.10   15.40
   3   3   4   62.89   11.00
  -3   3  -4   34.10   16.70
  -3   3  -4   69.19    7.60
  -3   3  -4   66.79    7.80
  -3  -3   4   66.89   10.50
   3   3   4   51.09    5.70
  -3  -3   4   39.10    9.20
  -3   3  -4   58.89    8.30
  -3   3  -4   60.49    7.90
  -3   3  -4   62.99   10.20
  -3  -3   4   60.59   10.70
  -3  -3   4   52.39    9.10
   3   3   4   49.30   14.90
  -3  -3   4   63.19   10.80
   3   3   4   57.39   12.60
   3   3   4   48.80   11.50
  -4   3   4   59.09   18.40
   4   3  -4   53.89   10.50
  -4  -3  -4   38.80   18.90
  -4  -3  -4   42.90   21.30
   4  -3   4   41.40   14.00
  -4  -3  -4   42.20   12.10
  -4  -3  -4   55.29   12.90
   4   3  -4   41.00    8.90
  -4   3   4   64.89   19.10
  -4  -3  -4   33.30   11.30
  -4   3   4   46.60    6.30
   4   3  -4   70.29   19.80
  -4   3   4   75.79   20.00
  -4   3   4   44.80   14.10
  -4  -3  -4   38.60   10.40
   4  -3   4   65.99   11.10
   4   3  -4   32.80   15.60
  -4  -3   4   55.29   10.90
  -4  -3   4   53.89   12.00
   4   3   4   77.39   15.50
  -4  -3   4   54.49   11.60
  -4  -3   4   41.90   10.70
  -4   3  -4   70.19   13.50
  -4   3  -4   64.79    9.60
   4  -3  -4   26.00   12.50
  -4   3  -4   64.89    9.10
   4   3   4   80.09   20.30
  -4  -3   4   40.40   16.10
  -4  -3   4   48.50   10.80
   4   3   4   29.80   10.80
   4   3   4   41.40   11.90
  -4   3  -4   52.79   22.20
  -4   3  -4   67.19   18.20
  -4  -3   4   59.39   19.10
   5   3  -4   19.40   20.10
   5  -3   4   49.50   12.60
  -5   3   4   63.59    8.90
  -5   3   4   65.39   16.50
  -5  -3  -4   24.40   24.20
  -5  -3  -4   61.09   22.70
  -5  -3  -4   58.89   15.90
  -5   3   4   74.09    9.70
  -5   3   4   83.09   23.70
  -5   3   4   27.90   20.00
  -5  -3  -4   66.19   15.30
   5   3  -4   72.09   21.40
   5  -3   4   65.79   18.60
  -5  -3   4   70.99   24.50
   5   3   4   60.89   23.00
  -5  -3   4   79.39   15.60
   5   3   4   93.29   18.40
  -5  -3   4   94.99   24.30
  -5   3  -4   57.29   21.90
   5  -3  -4   65.69   17.60
  -5   3  -4   66.19   25.80
   5  -3  -4   43.30   21.10
  -5   3  -4   75.89   11.80
   5  -3  -4   88.29   14.10
  -5   3  -4   59.29   15.20
   6   3  -4   25.90   23.70
  -6   3   4   53.99   25.90
  -6  -3  -4   14.70   23.60
  -6   3   4   25.30   10.40
  -6  -3  -4   18.00   15.90
   6  -3   4   42.80   19.90
  -6  -3  -4   30.70   27.60
  -6   3   4   68.39   26.40
   6   3  -4   14.30   22.30
   6  -3   4   79.89   26.10
  -6  -3   4   24.90   25.60
  -6   3  -4   81.59   26.00
  -6   3  -4   72.39   29.50
   6   3   4   45.60   19.90
  -6  -3   4   23.00   14.70
   6   3   4   30.20   26.10
   6  -3  -4   38.80   24.20
   6  -3  -4   37.60   20.70
  -6   3  -4   54.29   13.50
  -6  -3   4   57.79   24.90
   0  -4   4  530.75   16.40
   0   4  -4  559.94   26.30
   0   4   4  527.95   20.50
   0   4  -4  522.85   23.30
   0   4  -4  509.55   21.70
   0   4   4  493.75   19.10
   0  -4  -4  539.05   19.60
   0   4   4  481.75   24.40
   0  -4   4  537.95   21.10
   0  -4   4  531.95   20.30
   0  -4   4  516.25   19.50
   0  -4   4  516.05   23.20
   0  -4  -4  537.55   20.60
   0   4  -4  520.85   20.00
   0   4   4  515.05   19.60
   0  -4  -4  501.35   17.20
   0  -4  -4  530.85   21.10
   0   4   4  586.64   23.20
   0   4   4  548.55   21.30
   0   4  -4  533.35   22.70
   0  -4  -4  516.45   23.10
   1  -4   4  129.29   11.50
  -1   4   4  143.19   12.30
  -1   4   4  140.29   10.10
   1   4  -4  141.99   13.40
   1  -4   4  143.29   11.30
  -1  -4  -4  149.79   14.80
  -1   4   4  126.19    9.60
  -1  -4  -4  141.89   12.70
   1   4  -4  132.39   11.70
  -1  -4  -4  123.89   12.60
  -1  -4  -4  147.89   14.20
   1  -4   4  142.19   10.60
   1   4  -4  143.79   11.20
  -1   4   4  137.69   10.60
   1   4  -4  120.49   12.90
  -1   4   4  121.59   13.60
  -1   4   4  149.39   10.10
   1   4  -4  132.39   14.30
   1   4   4  132.89    8.80
   1   4   4  139.09   12.20
  -1   4  -4  119.99   14.40
  -1  -4   4  111.29   12.80
  -1   4  -4  161.58   12.90
   1   4   4  131.09   13.30
   1   4   4  149.39   14.20
  -1  -4   4  129.09   12.30
  -1   4  -4  126.79   10.10
   1  -4  -4  127.09    9.90
  -1  -4   4  143.89   12.20
   1  -4  -4  116.19   10.30
  -1   4  -4  128.89   10.20
  -1  -4   4  148.49   11.60
   1  -4  -4  119.49   10.70
  -1  -4   4  118.39   13.40
   1   4   4  120.39   12.20
  -1   4  -4  131.69    8.50
  -1   4  -4  117.09   11.30
  -1   4  -4  140.09   10.30
   1   4   4  134.09   13.80
  -1  -4   4  177.98   13.70
  -2   4   4   48.40    5.30
  -2  -4  -4   28.10   14.60
  -2  -4  -4   56.89   11.00
   2   4  -4   34.00   12.00
  -2  -4  -4   29.20   11.90
  -2   4   4   37.10   14.80
   2  -4   4   51.49    7.90
  -2  -4  -4   65.19   14.00
   2   4  -4   51.29   11.20
   2   4  -4   55.09   10.20
  -2   4   4   53.69    6.90
  -2   4   4   46.40   12.50
   2  -4   4   28.00    8.80
  -2   4   4   43.30    6.30
  -2   4   4   37.70   12.00
   2   4  -4   59.49   12.20
  -2   4   4   53.69    5.50
   2  -4   4   50.29    7.50
   2  -4  -4   45.90    9.40
  -2  -4   4   55.59   10.30
   2   4   4   61.99   11.90
   2  -4  -4   37.10    6.20
  -2  -4   4   43.20   10.80
  -2   4  -4   46.70    7.80
   2   4   4   64.79   13.20
   2   4   4   47.70   10.90
   2   4   4   50.39   12.00
   2  -4  -4   43.00    7.20
  -2  -4   4   45.80   12.10
  -2  -4   4   29.70    9.50
  -2   4  -4   46.90    7.40
  -2  -4   4   46.20   14.20
  -2   4  -4   49.90    8.50
  -2  -4   4   45.20   10.60
  -2   4  -4   58.49   13.00
  -2   4  -4   46.50    7.20
  -2  -4   4   37.20    7.80
   3  -4   4   55.59    6.80
   3   4  -4   67.89    7.20
  -3  -4  -4   43.90   12.20
  -3  -4  -4   81.99   12.70
  -3  -4  -4   43.00   10.20
   3  -4   4   54.19    6.70
  -3  -4  -4   43.20   10.20
   3   4  -4   70.89   11.00
   3   4  -4   60.79   15.70
   3   4  -4   58.49   12.40
  -3   4   4   58.49   15.40
   3  -4   4   39.70    9.40
  -3   4   4   70.19   16.40
  -3   4   4   80.39   15.10
  -3  -4  -4   40.90   14.90
  -3  -4  -4   87.49   19.10
  -3   4   4   72.59   14.50
  -3  -4  -4   69.29   11.40
   3   4  -4   28.40   12.60
  -3  -4   4   80.19   14.70
  -3   4  -4   61.99    8.00
  -3   4  -4   53.99    7.70
  -3   4  -4   53.69    7.40
  -3   4  -4   51.79   13.80
  -3  -4   4   51.79   16.40
  -3   4  -4   43.90   10.30
  -3  -4   4   57.99   11.10
  -3  -4   4   47.40   10.10
  -3  -4   4   50.09   10.90
   3   4   4   65.39   11.60
   3   4   4   62.29   12.80
  -3  -4   4   60.69   11.20
   3   4   4   42.40   15.90
  -3   4  -4   59.89   17.40
  -3  -4   4   60.19    9.20
   3   4   4   55.69   12.10
  -3   4  -4   61.39    7.30
  -4   4   4   56.19   14.90
  -4  -4  -4   65.39   20.00
   4  -4   4   76.19   12.30
  -4  -4  -4   61.99   13.60
   4   4  -4   47.00   13.50
   4   4  -4   68.69    9.60
  -4  -4  -4   45.50   12.20
   4   4  -4   41.70   16.60
  -4   4   4   19.30   18.00
   4   4  -4   47.70   11.60
  -4  -4  -4   65.39   12.10
  -4  -4  -4   20.00   19.80
  -4   4   4   58.29   18.50
   4   4  -4   19.60   16.20
   4  -4   4   52.99   14.80
  -4  -4  -4   65.19   14.00
  -4  -4   4   43.40   20.70
  -4  -4   4   50.89   11.40
  -4  -4   4   54.99   10.30
  -4  -4   4   69.69   17.00
   4  -4  -4   34.00   12.60
  -4  -4   4   35.60   12.30
  -4  -4   4   62.49   12.40
  -4   4  -4   16.90   20.80
   4   4   4   70.59   15.10
   4   4   4   93.49   21.40
  -4   4  -4   57.79   17.60
  -4   4  -4   49.20    8.60
   4   4   4   41.70   12.70
  -4   4  -4   46.00    8.90
   4   4   4   48.20   12.40
  -4   4  -4   44.40   12.70
  -5   4   4  -12.30   18.60
   5   4  -4    6.30   19.50
  -5  -4  -4   11.80   14.60
  -5   4   4    5.10    6.90
  -5   4   4   -4.10   14.20
  -5   4   4    3.00    6.60
  -5  -4  -4   20.50   22.30
   5  -4   4  -14.20    9.90
  -5   4   4   35.00   22.10
  -5  -4  -4   16.30   14.20
   5  -4   4    6.50   15.90
   5   4  -4   21.70   18.70
   5   4   4    7.40   14.60
  -5   4  -4   -4.10   19.90
  -5  -4   4   20.40   20.50
  -5   4  -4  -21.10   16.90
  -5   4  -4   -2.80    8.60
  -5  -4   4   33.70   18.70
  -5   4  -4   12.60   13.60
   5  -4  -4   12.90   18.90
   5  -4  -4    3.20   13.80
  -5   4  -4   13.90    9.40
   5   4   4    8.80   20.10
  -5  -4   4   10.20   13.30
   6  -4   4  -10.80   20.70
  -6  -4  -4  -10.10   15.60
  -6  -4  -4   57.89   28.70
  -6   4   4   19.80    9.10
  -6  -4  -4   -4.20   23.10
   6   4  -4   -2.70   22.40
   6   4  -4   14.40   22.00
   6  -4   4   10.30   19.10
  -6   4   4  -16.40   20.20
  -6   4   4    6.90   23.10
  -6  -4   4   -5.20   23.60
  -6  -4   4  -23.70   13.50
  -6  -4   4   53.79   24.50
  -6   4  -4   17.30   23.20
  -6   4  -4   -1.10   24.90
   6  -4  -4   30.10   17.60
   6  -4  -4    8.10   20.70
  -6   4  -4    0.20   10.50
   6   4   4   -7.90   23.20
   0   5  -4  148.09   16.30
   0   5   4  163.98   15.10
   0   5  -4  200.98   14.90
   0  -5   4  197.88   10.30
   0  -5   4  210.18   13.50
   0  -5  -4  183.18   13.30
   0   5   4  192.38   14.70
   0   5  -4  185.88   13.70
   0   5   4  209.88   13.90
   0   5  -4  198.08   13.60
   0   5   4  193.58   14.40
   0  -5   4  206.38   14.50
   0  -5   4  202.88   15.40
   0  -5  -4  187.48   15.40
   0   5  -4  177.88   15.40
   0  -5  -4  220.68   15.10
   0  -5   4  227.88   17.40
   0   5   4  201.28   13.70
   0   5   4  197.48   15.50
   0  -5  -4  194.88   10.80
  -1  -5  -4  167.18   15.80
  -1  -5  -4  188.18   14.40
   1  -5   4  193.98   14.10
   1   5  -4  158.68   13.50
   1  -5   4  160.38   11.70
   1   5  -4  166.48   15.20
  -1   5   4  162.28   11.60
  -1   5   4  161.88   11.20
  -1  -5  -4  154.68   15.00
  -1   5   4  139.39   14.80
   1   5  -4  169.98   15.80
   1  -5   4  142.29   12.40
  -1  -5  -4  143.89   13.50
  -1   5   4  134.39   11.60
   1   5  -4  150.28   12.30
  -1   5   4  153.28   10.80
   1   5  -4  148.79   15.20
  -1   5  -4  147.09   11.40
  -1   5  -4  131.49   12.70
  -1   5  -4  154.18   11.50
   1   5   4  163.78   14.30
  -1  -5   4  180.98   15.00
  -1   5  -4  125.09   15.30
  -1  -5   4  162.28   15.40
  -1  -5   4  167.88   14.20
   1   5   4  147.29   13.30
   1  -5  -4  139.99   10.70
   1   5   4  153.78    9.80
   1   5   4  195.58   15.00
   1  -5  -4  129.39   10.20
  -1  -5   4  162.78   13.60
  -1  -5   4  163.98   12.20
  -1   5  -4  179.98   13.50
   1   5   4  182.58   16.40
   1   5   4  147.09   15.10
   1  -5  -4  146.49   12.40
   2   5  -4  123.79   15.50
   2   5  -4  161.68   16.60
   2   5  -4  123.19   15.60
   2  -5   4  156.38   10.60
  -2   5   4  134.99    8.50
  -2  -5  -4  164.28   17.90
  -2   5   4  141.39   18.00
  -2  -5  -4  147.99   14.20
  -2   5   4  142.09    9.10
   2   5  -4  135.89   13.40
  -2  -5  -4  168.58   19.40
   2  -5   4  151.48   13.60
  -2   5   4  105.89   14.80
  -2   5   4  140.39   10.50
  -2  -5  -4  124.49   13.80
   2  -5   4  138.39   10.60
  -2  -5   4  127.29   15.00
  -2   5  -4  141.19   10.50
  -2  -5   4  143.49   14.30
   2   5   4  146.49   15.70
   2   5   4  132.69   14.50
   2   5   4  106.29   16.10
   2   5   4  145.79   15.30
   2  -5  -4  126.99    9.10
  -2   5  -4  149.88   11.40
   2  -5  -4  145.99   12.70
  -2   5  -4  159.58   12.70
  -2   5  -4  147.19   10.30
  -2   5  -4  142.69   11.70
  -2  -5   4  128.69   15.10
  -2   5  -4  144.29   15.90
  -2  -5   4  139.39   17.10
   2  -5  -4  143.09   10.30
  -2  -5   4  149.69   13.50
  -3  -5  -4   47.60   17.30
   3  -5   4   33.10    6.40
   3  -5   4   35.90    6.30
   3  -5   4   18.60    9.50
   3   5  -4   40.40   10.40
   3   5  -4   29.80    6.90
  -3  -5  -4   24.30   11.60
  -3  -5  -4   34.40   10.10
  -3   5   4   26.30   12.80
  -3  -5  -4   25.10   15.30
  -3   5   4   47.20   16.00
  -3  -5  -4   26.30    9.60
  -3   5   4   36.80   14.00
   3   5  -4   29.00   12.90
   3   5  -4   44.10   12.30
  -3  -5  -4   16.80   11.00
   3   5  -4   24.50   13.50
   3   5   4   22.50   11.90
  -3   5  -4   38.20    7.60
  -3  -5   4   31.30   10.80
   3   5   4   23.10   10.80
  -3   5  -4   48.70   13.30
  -3   5  -4   39.00    6.70
  -3   5  -4   49.20   16.10
   3   5   4   30.50   15.00
  -3  -5   4   43.80   13.50
  -3  -5   4   19.10   10.00
  -3   5  -4   27.30    6.70
  -3   5  -4   27.30    7.10
  -3  -5   4   54.19   11.50
  -3  -5   4   36.20   12.00
  -3  -5   4   20.40   14.70
  -3  -5   4   31.40    7.80
   3   5   4   32.10   12.20
   4   5  -4   48.20   12.40
   4   5  -4   24.60   16.10
  -4  -5  -4   67.39   20.00
  -4  -5  -4   36.80   13.80
  -4   5   4   41.70   18.40
  -4  -5  -4   40.20   13.40
[truncated: 1,367,914 more chars]
