# Supplementary material for: Cytochrome P450-Mediated Metabolism of Antimycobacterial Nα‑Aroyl‑N‑aryl-phenylalanine Amides
Source: ACS Infect Dis. 2026 Jun 2;12(6):1992–2003. doi: 10.1021/acsinfecdis.6c00100 (PMC13270519; doi:10.1021/acsinfecdis.6c00100)
Supplement: Supplementary file 3 [file id6c00100_si_003.xyz]

48
Coordinates from ORCA-job JD009_15379_1 E -1265.480285112117 RKS B3LYP/G verytightOPT FREQ def2-TZVPP no imaginary modes
  C           2.14474239854447      7.96440669475566      7.50180865055261
  C           2.65910970870115      9.37456578757545      7.89464430527040
  H           3.70841069142070      9.43213402161223      7.59953203573537
  C           1.85844145848212     10.46502864663623      7.17364287615298
  H           1.84820030968410     10.21073411427387      6.11414337565260
  H           0.81768243282303     10.41500837496406      7.49741522056541
  C           2.40899504240325     11.85680689137909      7.37498122154741
  C           1.75225946640238     12.78147944392679      8.18652163001561
  H           0.82348147294501     12.50254400559588      8.66956601735508
  C           2.26413850199176     14.06146714392567      8.37535534586078
  H           1.73646618297295     14.76323149572321      9.00778596213904
  C           3.44576707762252     14.43822416580829      7.75032476199888
  H           3.84513375547414     15.43335150972750      7.89334257722034
  C           4.10865686894564     13.52822215087952      6.93275495018751
  H           5.02566486667378     13.81482939104155      6.43494778821659
  C           3.59302158869700     12.25216893364124      6.74767262309691
  H           4.11383562932494     11.55616362050124      6.10090577606599
  C           3.63346471281025      9.19912414418359     10.15277829551001
  C           3.56280551562907      9.57200284576636     11.60811157760138
  C           2.52622380525358     10.24743346117129     12.24995616547605
  C           2.54307211310105     10.55023937824625     13.59816057374838
  H           1.70237141193459     11.07452176417142     14.02944488275621
  C           3.64047659620546     10.16979180212627     14.35793142125236
  H           3.66560155397928     10.40131704503643     15.41397987619807
  C           4.69769828607458      9.49296536360067     13.75822243720036
  H           5.55453379811702      9.19291791605812     14.34498109494498
  C           4.65180676818316      9.20026348056801     12.40542260439385
  H           5.45936828055808      8.67267506161394     11.91948116664703
  C           2.77542295288352      5.55763705969163      7.77431504541358
  C           1.54845513738506      4.87544592793354      7.90384432309545
  C           1.56251380628309      3.48020816017310      7.75561065649077
  H           0.62421937427152      2.94604687711324      7.84674485556790
  C           2.73224232630428      2.77987706605131      7.51810940120941
  H           2.69954411747393      1.70298275307584      7.41917639137783
  C           3.94007603268973      3.46021507159185      7.40153269796755
  H           4.86099448957811      2.92758818865368      7.21082442535892
  C           3.94561194002968      4.84040939421381      7.52553951865986
  H           4.87414090961117      5.38971012303056      7.43275254140849
  N           2.91437159721743      6.95967930900913      7.97824648357037
  H           3.73959845561927      7.25604573629156      8.49240164702479
  N           2.62365259000534      9.58055758354870      9.33998786552563
  H           1.84488433529979     10.08226412038526      9.73033967316008
  N           0.37728171395583      5.53619871028407      8.24875852279827
  H          -0.44409331381292      4.95530520968071      8.18846268854914
  H           0.25440862561337      6.42220721157340      7.76970749714860
  O           1.14115936187793      7.81784356858326      6.81516971513308
  O           4.59573402272875      8.55990507940148      9.72737148069824
  F           1.42560123002991     10.63983419520350     11.55258935647925
